# Supplementary material for: A novel phosphatidylinositol 3-kinase (PI3K) inhibitor directs a potent FOXO-dependent, p53-independent cell cycle arrest phenotype characterized by the differential induction of a subset of FOXO-regulated genes
Source: Breast Cancer Res. 2014 Dec 9;16:482. doi: 10.1186/s13058-014-0482-y (PMC4303209; doi:10.1186/s13058-014-0482-y)
Supplement: Supplementary file 2 — Additional file 2: Table S2.: Ranking analysis of all cell cycle genes. This table indicates 1,256 cell cycle-related genes following our clustering analysis. This table includes gene symbols and their corresponding Entrez gene identities in addition to their averaged log2 fold change and adjusted P values after analysing gene array data ((ETP-45658 vs DMSO) and (PI-103 vs DMSO); across all four replicates) using LIMMA. (XLSX 123 KB) [file 13058_2014_482_MOESM2_ESM.xlsx]

## Sheet: cellcycle
	Supplementary Table 2
	Cell cycle genes
	GeneName	Gene	ETP-45658 log2FC	adjusted P value	PI-103 log2FC	adjusted P value
	SOX9	6662	-2.38124	2.19339e-09	-2.01441	1.38546e-08
	CDC25A	993	-1.97006	2.42543e-07	-2.0301	2.44677e-07
	CCNG2	901	3.91296	2.6586e-07	3.91261	2.66121e-07
	CITED2	10370	2.2614	3.83311e-07	2.31177	3.32828e-07
	FOSL1	8061	-2.50243	4.92853e-07	-2.53071	4.63519e-07
	HBP1	26959	3.0228	4.92853e-07	2.74228	1.19011e-06
	FEN1	2237	-0.979642	3.03641e-06	-1.05925	1.97721e-06
	LIF	3976	-1.81827	4.74067e-06	-1.83683	4.09366e-06
	IER3	8870	-1.78853	5.15936e-06	-2.26459	1.17073e-06
	TNF	7124	-1.6473	5.15936e-06	-1.86627	2.39073e-06
	CCND1	595	-1.56406	5.27954e-06	-1.53224	6.18783e-06
	DDIT3	1649	2.36398	5.34952e-06	2.07835	1.12041e-05
	LSM10	84967	-1.15164	8.82123e-06	-1.01584	1.94603e-05
	PSME3	10197	-1.31416	9.0733e-06	-1.22237	1.37621e-05
	RGS2	5997	-2.31416	1.08269e-05	-2.42878	8.13397e-06
	KLF11	8462	1.33695	1.08731e-05	1.20159	2.23848e-05
	CCND2	894	-1.00553	1.18037e-05	-1.29503	2.49241e-06
	HSPA2	3306	-1.35052	1.24122e-05	-1.30449	1.51337e-05
	FGFR2	2263	1.54262	1.70554e-05	1.80589	6.59786e-06
	THBS1	7057	-0.940782	2.17362e-05	-0.908155	2.70961e-05
	CDC25C	995	1.41738	2.29356e-05	1.55559	1.16136e-05
	TP53INP1	94241	0.91997	2.63043e-05	0.889679	3.11608e-05
	JMY	133746	1.01575	3.29207e-05	1.00754	3.1746e-05
	PPP1R15A	23645	1.01071	4.23369e-05	0.512923	0.00308341
	DDX3X	1654	-1.15613	4.51227e-05	-1.13376	4.89286e-05
	HES1	3280	-1.19455	4.71896e-05	-1.26377	3.0689e-05
	BIN3	55909	-0.746469	5.20135e-05	-0.796066	3.15868e-05
	POLA2	23649	-0.862513	5.80386e-05	-0.865435	5.32925e-05
	PELO	53918	-0.594742	6.40807e-05	-0.591865	6.52154e-05
	RRS1	23212	-0.839944	6.49437e-05	-0.911753	3.58722e-05
	CCNDBP1	23582	0.710293	6.70737e-05	0.710048	6.65543e-05
	RASSF1	11186	1.48194	7.08282e-05	0.719146	0.00630177
	PDCD4	27250	1.28109	7.37822e-05	1.70337	1.08995e-05
	ING4	51147	1.4651	7.82206e-05	1.59492	4.29974e-05
	LEF1	51176	-0.842369	9.18874e-05	-0.888179	6.40279e-05
	TXNIP	10628	2.13125	9.22563e-05	2.20579	7.26839e-05
	H2AFX	3014	-1.12766	0.000111009	-0.937996	0.000376651
	CABLES1	91768	1.62732	0.000115743	1.67922	9.43887e-05
	JUN	3725	-0.91166	0.000118578	-0.937324	9.97309e-05
	NR4A3	8013	0.734524	0.000118578	0.336881	0.0126115
	PRKAB2	5565	1.17677	0.000132891	0.808065	0.00145313
	CDKN1B	1027	1.1293	0.000140998	1.11609	0.000149507
	UBE2S	27338	-0.677817	0.000143778	-0.659277	0.000171378
	BBS4	585	1.20701	0.00014912	0.84142	0.00147475
	RHOU	58480	1.28928	0.000150344	1.56186	4.02553e-05
	GINS2	51659	-0.721174	0.000168891	-0.795248	8.77341e-05
	SERTAD1	29950	-1.27976	0.000193282	-0.746141	0.00519347
	HUS1B	135458	-0.790565	0.000195267	-0.837701	0.000134421
	PSMB2	5690	-0.547126	0.000215722	-0.43223	0.000994593
	CCNB1IP1	57820	1.17434	0.000218335	0.843757	0.00178012
	PLK3	1263	-1.80786	0.000221488	-1.5913	0.000532983
	CAMK2G	818	0.873718	0.000226002	0.657968	0.00140725
	TUBB	203068	-0.708779	0.000257548	-0.546261	0.00135588
	RAD17	5884	1.2033	0.000264542	1.15482	0.000359952
	TTK	7272	1.75424	0.000271249	1.5891	0.000531913
	PRCC	5546	-0.797868	0.000293959	-0.661681	0.000979076
	DICER1	23405	-0.88675	0.000367393	-0.870054	0.000422647
	BEX2	84707	0.736352	0.000372934	0.833449	0.000167592
	INSR	3643	0.663732	0.000384834	0.739398	0.000195235
	CCNK	8812	-0.60281	0.000413726	-0.503579	0.0012918
	GSK3B	2932	-0.607047	0.000417759	-0.454887	0.00244715
	FOXC1	2296	-0.876052	0.000420309	-0.766549	0.00099272
	SKP2	6502	-1.07202	0.000449996	-1.28237	0.000140776
	CHMP1B	57132	0.826261	0.00045216	0.392349	0.0292585
	GAS1	2619	0.71101	0.000479043	0.755584	0.000334034
	BCL2L1	598	-0.991492	0.000485794	-0.918981	0.000808256
	DUSP1	1843	-0.931011	0.000491339	-0.801244	0.00127714
	CREBL2	1389	0.823395	0.000519554	0.853736	0.000424096
	CDKN2D	1032	0.891386	0.000583723	0.903245	0.000558262
	SRPK2	6733	0.850487	0.000587174	0.776313	0.00106053
	TUBB3	10381	-0.637828	0.000602683	-0.594732	0.000958138
	HMGA2	8091	-1.65563	0.000645485	-1.50828	0.0011688
	SIRT1	23411	1.26265	0.000666987	1.16896	0.00109938
	HERC5	51191	0.71111	0.000673404	0.749313	0.000504545
	PDXP	57026	-1.02694	0.000729403	-0.934621	0.00133873
	CSNK2A1	1457	-0.54504	0.000734257	-0.646636	0.000256437
	PIM3	415116	0.693373	0.000748897	0.644112	0.00122139
	USP47	55031	0.762229	0.000749828	0.614208	0.0028026
	NUP62	23636	-0.575532	0.000790617	-0.626998	0.000485225
	DUSP3	1845	0.559732	0.00085355	0.476253	0.00231041
	STAG3	10734	0.527211	0.000863561	0.425716	0.0031758
	MNT	4335	1.62368	0.000881448	1.53826	0.00127966
	TNKS	8658	0.686034	0.000881448	0.820785	0.000296485
	AKAP9	10142	1.38177	0.000920018	1.368	0.00101944
	CDC16	8881	0.889831	0.000949488	0.656333	0.0057787
	CCPG1	9236	0.929825	0.000977363	1.08653	0.00038258
	SFN	2810	-1.18189	0.000996517	-1.15038	0.00121958
	PIM1	5292	1.1309	0.00101376	1.29233	0.00045888
	TBX3	6926	-0.702252	0.00102934	-0.690724	0.00117594
	PLCB1	23236	1.21243	0.00104884	1.3126	0.000668131
	CKAP2	26586	0.828636	0.00109402	0.629265	0.00553902
	MRPL41	64975	-0.544952	0.00110225	-0.467266	0.00278862
	RRM2	6241	-0.807555	0.00116012	-0.808053	0.00118911
	C6orf89	221477	-0.508468	0.00120388	-0.382524	0.0064241
	CDC26	246184	-0.688424	0.00121779	-0.670025	0.00147134
	RNF4	6047	-0.42569	0.00122751	-0.482638	0.000594306
	SIN3A	25942	0.787809	0.00124136	0.890847	0.000607938
	RFWD3	55159	-0.596743	0.00127488	-0.617486	0.00106687
	TUSC2	11334	-0.765736	0.00128569	-0.504031	0.0136918
	TAOK3	51347	1.24256	0.0012943	1.1368	0.00223588
	RCBTB1	55213	0.798915	0.00135427	0.712409	0.00271066
	PIK3C3	5289	1.04409	0.00135494	0.998423	0.00180202
	CENPO	79172	-0.787	0.00136353	-0.713303	0.00248493
	RAB35	11021	-0.456903	0.00140029	-0.440045	0.00178789
	MCM10	55388	-0.683427	0.00141771	-0.905876	0.00025098
	CSNK1E	1454	-0.533168	0.001434	-0.522292	0.00166031
	GNAI1	2770	1.18595	0.00143702	1.06547	0.00275002
	KIAA0430	9665	0.756766	0.00154448	0.910458	0.000517882
	ASNS	440	-0.403833	0.00164003	-0.385264	0.00222571
	TRIM37	4591	0.868438	0.001646	0.667471	0.00765161
	GSG2	83903	-0.491084	0.0016948	-0.501755	0.0015486
	KLK10	5655	-0.445783	0.00171853	-0.424533	0.00235693
	CEP57	9702	1.19903	0.00177582	1.1958	0.00184477
	KLHL21	9903	0.769171	0.00179494	0.494639	0.020334
	SETDB2	83852	1.28505	0.00182806	1.23175	0.0024007
	RHOC	389	-0.490683	0.00184187	-0.371903	0.00907543
	CTGF	1490	-0.596724	0.00184945	-0.354312	0.030468
	CENPF	1063	1.5616	0.00185955	1.50163	0.00240215
	ETS1	2113	-0.589923	0.00186052	-0.820222	0.000250265
	AVPI1	60370	0.391088	0.00194022	0.526415	0.000322458
	MAGI2	9863	0.425113	0.00194877	0.330085	0.00839529
	USP33	23032	1.04503	0.00195565	0.875478	0.00555077
	TFDP2	7029	0.531778	0.00197801	0.405757	0.00935107
	NEK1	4750	0.621354	0.00200988	0.570393	0.00339955
	CDC6	990	-0.799628	0.00202654	-0.977209	0.000632071
	KRT18	3875	-0.480588	0.00230464	-0.442418	0.00381712
	GAS2L3	283431	0.6169	0.00231002	0.529658	0.00571452
	CASP2	835	-0.918085	0.00233932	-0.763159	0.00691589
	CCND3	896	-0.730375	0.00238196	-0.727536	0.00251029
	NUSAP1	51203	0.848754	0.00238422	0.735543	0.00560891
	TNFAIP3	7128	-0.659478	0.00241783	-0.85311	0.000538393
	STAG2	10735	1.29663	0.00242035	1.18674	0.00415044
	PPP2R5C	5527	0.888028	0.00248272	0.778462	0.00544973
	RB1CC1	9821	1.45683	0.00255887	1.48387	0.00236526
	CDKN1C	1028	0.688653	0.00256963	0.88276	0.000604676
	ARHGEF2	9181	-0.734031	0.00257976	-0.508653	0.0192723
	PIWIL4	143689	0.405452	0.00259012	0.270172	0.0233006
	RFC1	5981	1.10478	0.00267285	1.04275	0.0038331
	OPTN	10133	0.837612	0.0026735	0.730298	0.00605997
	SUV39H1	6839	-0.686497	0.00267976	-0.501449	0.0154602
	ADAM17	6868	0.578188	0.00268321	0.52697	0.0047362
	MPHOSPH6	10200	-0.665865	0.00270043	-0.875328	0.000551929
	LMLN	89782	0.782524	0.00275705	0.819409	0.00218873
	TXNL4B	54957	0.61672	0.00290418	0.282206	0.116434
	KIF2C	11004	0.489101	0.00292072	0.436346	0.00585559
	CEP152	22995	0.685039	0.00294974	0.551076	0.0103204
	DYNLL1	8655	-0.944402	0.00296239	-1.05454	0.00163271
	TRIAP1	51499	-0.820448	0.0030405	-0.858484	0.00244548
	MTBP	27085	0.847406	0.00324482	0.78805	0.00511669
	LZTS1	11178	-0.978923	0.00332639	-0.978369	0.00347928
	E2F7	144455	-0.474121	0.0033375	-0.37897	0.0118383
	KIF18A	81930	1.20422	0.00336053	1.18471	0.00383282
	CUZD1	50624	0.419317	0.00339156	0.308803	0.0183063
	SMC3	9126	1.33234	0.00340465	1.3479	0.00333266
	DYNC1I2	1781	0.827735	0.00345536	0.632709	0.0154826
	ARF6	382	-0.681552	0.00346753	-0.565869	0.0101625
	JUNB	3726	-0.59604	0.00350118	-0.654383	0.00213522
	GINS1	9837	-0.673252	0.0035573	-0.836847	0.00105042
	LRRCC1	85444	0.772957	0.00356967	0.610626	0.0134518
	ACVR1	90	0.53422	0.00363638	0.551978	0.00317334
	KIF15	56992	1.35256	0.00364764	1.29688	0.00485358
	MAP9	79884	1.19301	0.00367102	1.07595	0.00689801
	CABLES2	81928	-0.937107	0.00368593	-0.706249	0.0175847
	CCNE1	898	-0.470755	0.00371029	-0.634889	0.000667435
	LZTS2	84445	0.831126	0.00384582	1.13232	0.000648148
	RAB11FIP4	84440	0.574608	0.00385155	0.559122	0.00470919
	CYLD	1540	0.499041	0.0038839	0.377295	0.0180782
	TRIM35	23087	0.472923	0.00399145	0.204997	0.163584
	SDCCAG8	10806	0.654151	0.00412659	0.622059	0.00576861
	ID2	3398	1.02543	0.00422574	1.1438	0.00236387
	CEP290	80184	0.854172	0.0042381	0.830284	0.00523341
	HEXIM2	124790	0.576994	0.00423942	0.873597	0.000373768
	TXNL4A	10907	-0.509757	0.00430034	-0.45645	0.00835644
	DST	667	0.570854	0.00432737	0.549445	0.00566792
	CENPE	1062	1.10115	0.00433713	1.00053	0.0078131
	TTC19	54902	0.753256	0.00437015	0.672503	0.00861295
	NPAT	4863	0.584506	0.00442	0.483258	0.0130323
	BACH1	571	0.774006	0.00448157	0.779042	0.00459768
	NDRG1	10397	1.08412	0.00448157	1.49151	0.000734822
	VPS4A	27183	-0.36619	0.00450279	-0.286106	0.0177283
	PMS2	5395	0.442004	0.00454805	0.119762	0.435493
	UBR2	23304	0.787647	0.00463769	0.764325	0.00583822
	BUB1	699	0.803007	0.00464553	0.590569	0.0242315
	LIN9	286826	1.27357	0.00464553	1.22728	0.00608384
	RAB8A	4218	-0.531032	0.00469228	-0.755975	0.000624487
	UBE2I	7329	-0.395097	0.0047843	-0.296763	0.0225217
	E2F4	1874	-0.620635	0.00480451	-0.656206	0.00370627
	YEATS4	8089	1.30391	0.00490517	1.06305	0.0154698
	BLCAP	10904	-0.662356	0.00503744	-0.471933	0.0300739
	WAC	51322	0.945197	0.00507409	0.911243	0.00661904
	BCR	613	-0.913976	0.00507588	-0.811432	0.0102653
	MITD1	129531	0.835571	0.00511157	0.707052	0.0132131
	PIM2	11040	-0.863372	0.00522253	-0.544219	0.0526484
	AHR	196	0.994865	0.0052822	0.783165	0.0195045
	NEK11	79858	0.56808	0.00532857	0.469253	0.0155308
	SESN2	83667	-0.700638	0.00539516	-0.544419	0.021168
	RACGAP1	29127	0.627046	0.00545406	0.546095	0.0120883
	UHRF1	29128	-0.405544	0.0055915	-0.333161	0.0167034
	ZNF318	24149	0.346063	0.00561901	0.532511	0.000465302
	CASP8AP2	9994	0.813407	0.00562429	0.613558	0.0253516
	XPC	7508	0.604094	0.00562429	0.585763	0.00709742
	HACE1	57531	0.593357	0.00576051	0.510222	0.0136641
	POM121	9883	-0.666926	0.00584329	-0.575931	0.0135212
	CTBP1	1487	-0.370592	0.00594536	-0.243457	0.0490333
	TOP2B	7155	1.10312	0.00595293	0.992084	0.0111869
	PAK7	57144	0.395851	0.00616626	0.450997	0.00316801
	PTEN	5728	1.01377	0.00669221	0.958233	0.00971569
	NIPBL	25836	0.84231	0.00681916	0.878302	0.00583015
	PCM1	5108	0.686722	0.00698348	0.626795	0.0121171
	MYC	4609	0.553788	0.00700193	0.420992	0.029767
	NSMCE2	286053	1.15147	0.00717853	0.842777	0.0361883
	GINS4	84296	-0.39815	0.00718988	-0.466927	0.0031833
	GADD45GIP1	90480	-0.401721	0.00724315	-0.249011	0.0718752
	MNS1	55329	0.764693	0.00725646	0.91005	0.00294212
	CEP72	55722	0.343759	0.00733489	0.310051	0.0135833
	ZNF16	7564	0.342877	0.00738384	0.344276	0.00782811
	ESCO1	114799	0.559924	0.00738867	0.454424	0.0230019
	STRA13	201254	-0.357762	0.0074569	-0.386056	0.00531175
	TLK2	11011	0.607059	0.00762066	0.618362	0.00748875
	MND1	84057	0.496522	0.00763792	0.588356	0.00320029
	PARD3	56288	0.41837	0.00770433	0.462294	0.00479883
	PHIP	55023	1.24277	0.00772423	1.0714	0.0179147
	CAMK2D	817	0.612513	0.00773402	0.780554	0.00211839
	CDK7	1022	0.919619	0.00775719	0.772431	0.0203634
	NEK2	4751	0.969326	0.00775719	0.998145	0.007182
	NOLC1	9221	-0.5052	0.00790667	-0.666902	0.00177686
	RAD21	5885	1.04289	0.00793719	0.829398	0.0271277
	BRCA1	672	0.791506	0.00820801	0.740895	0.0124975
	NUP107	57122	0.861952	0.00822336	0.633061	0.0399921
	MYBBP1A	10514	-0.538114	0.00824172	-0.30298	0.111066
	SBDS	51119	0.606536	0.00828777	0.455269	0.0364732
	NUDT16	131870	-0.326863	0.00836822	-0.234838	0.0446806
	OFD1	8481	1.01949	0.00840581	0.887535	0.0184969
	TERF1	7013	0.607	0.0084347	0.375638	0.0805524
	CSNK1D	1453	-0.307904	0.00846301	-0.301053	0.0103297
	HDAC1	3065	-0.48693	0.00861221	-0.547043	0.00493932
	RASSF2	9770	0.675068	0.00865926	0.564167	0.0231695
	CSPP1	79848	0.754143	0.00869001	0.567124	0.037839
	MLF1	4291	0.626741	0.0087666	0.580218	0.014225
	DHCR24	1718	-0.643402	0.00877899	-0.730157	0.00478286
	NUDC	10726	-0.411616	0.0087954	-0.377325	0.0150491
	CEP70	80321	0.755919	0.008832	0.581626	0.0346909
	CDKN1A	1026	-1.401	0.00883802	-1.22916	0.018722
	GPR3	2827	-0.277189	0.00884367	-0.297428	0.00661904
	FBXW11	23291	-0.357099	0.00886248	-0.278122	0.0330106
	FLCN	201163	0.967968	0.00890801	0.778016	0.0287165
	MSH2	4436	0.938986	0.00916056	0.785572	0.0242627
	TRIM32	22954	-0.374485	0.00961732	-0.315276	0.0245023
	UBE2B	7320	0.581564	0.00967763	0.651565	0.00568627
	STEAP3	55240	-0.5688	0.00970543	-0.441036	0.0361819
	DYRK1A	1859	0.448047	0.00973973	0.343199	0.0382732
	UBC	7316	0.294085	0.0098231	0.332642	0.00547566
	MAP3K11	4296	-0.949457	0.00995657	-0.576741	0.0969588
	RPS27	6232	0.416077	0.0100017	0.349954	0.0256129
	RAD9A	5883	0.685616	0.0100103	0.679179	0.0114138
	AKT1	207	-0.607695	0.0102542	-0.57872	0.0143734
	ARL8A	127829	0.446297	0.0104666	0.559733	0.00327524
	TOM1L1	10040	0.758606	0.0105342	0.600749	0.0354438
	KIF11	3832	0.922397	0.0105471	0.828744	0.0195914
	PDCD6IP	10015	0.516351	0.010632	0.603358	0.00496645
	RUNX3	864	-0.494377	0.0106458	-0.359324	0.0514613
	CUL4B	8450	0.694889	0.0106504	0.748509	0.00783891
	PARD6B	84612	0.730561	0.0106741	0.884933	0.0040556
	HCFC1	3054	-0.76885	0.0107922	-0.619205	0.0335921
	MSH3	4437	0.738769	0.0108093	0.542331	0.0500649
	TRIM36	55521	0.704847	0.010879	0.639526	0.0192894
	ASPM	259266	1.09988	0.0109059	1.14367	0.00970397
	CLASP2	23122	0.610263	0.0109249	0.548447	0.0202427
	ATF2	1386	0.857356	0.0109833	0.877679	0.0106093
	RPS27A	6233	0.40064	0.0110775	0.447318	0.00677074
	CLASP1	23332	-0.307375	0.011203	-0.357359	0.00544235
	PTPRK	5796	0.583245	0.0112327	0.715557	0.00401519
	APEX2	27301	-0.875085	0.0113025	-0.659322	0.0467501
	SIAH2	6478	-0.579029	0.011405	-0.478708	0.0315131
	PML	5371	-0.803667	0.0115585	-0.410252	0.18331
	CEP63	80254	0.740638	0.0116739	0.705894	0.0163908
	DCTN3	11258	0.234826	0.011732	0.313499	0.00262438
	RBM38	55544	-0.535912	0.0118204	-0.575345	0.00898397
	TACC3	10460	-0.429873	0.011881	-0.292316	0.0733349
	ANXA1	301	0.990981	0.0122133	0.803118	0.0367712
	LIG3	3980	-0.509207	0.0124579	-0.503639	0.0145763
	PAFAH1B1	5048	0.720132	0.0125296	0.724243	0.0134418
	TGFB1	7040	-0.639909	0.0126873	-0.435523	0.0767911
	ANXA11	311	-0.495773	0.0126938	-0.161379	0.443209
	SMC2	10592	0.718773	0.0128934	0.628505	0.027423
	ALMS1	7840	0.61732	0.0129563	0.647779	0.0111558
	SMC4	10051	0.902415	0.0131106	0.75562	0.0338292
	BUB3	9184	0.587834	0.0131125	0.440807	0.0540623
	ERBB2IP	55914	1.05133	0.0133275	1.07421	0.0131451
	USP8	9101	0.690492	0.0134624	0.756052	0.0093252
	PCBP4	57060	-0.519376	0.0135721	-0.274608	0.182054
	RABGAP1	23637	0.485436	0.0136325	0.545454	0.00824062
	EPS8	2059	0.516455	0.0137787	0.464548	0.0254544
	SASS6	163786	0.483122	0.0138161	0.488744	0.0144489
	UBA52	7311	0.322451	0.014004	0.306104	0.0199059
	USP37	57695	0.512902	0.014266	0.384788	0.0577795
	TIMELESS	8914	0.235822	0.0146631	0.204619	0.0318968
	USP16	10600	0.971151	0.0146765	0.682797	0.0757761
	E2F2	1870	-0.580882	0.0147793	-0.377068	0.102063
	ILF3	3609	-0.459693	0.0152857	-0.468899	0.0153512
	CKS2	1164	-0.752408	0.0153734	-0.615574	0.0432763
	RAD51	5888	-0.360181	0.0154336	-0.286026	0.0488799
	FBXO31	79791	-0.232044	0.0154699	-0.0987076	0.315182
	NUP43	348995	0.749488	0.0155402	0.238328	0.476794
	ARL8B	55207	0.685848	0.015606	0.454358	0.0985727
	WNT4	54361	-0.708847	0.0157124	-0.419299	0.143664
	PAK4	10298	-0.600695	0.0157831	-0.420388	0.0815431
	PSMF1	9491	-0.383427	0.0158232	-0.344052	0.029318
	PDGFB	5155	-0.598422	0.0158452	-0.241095	0.349915
	TRIOBP	11078	0.3982	0.0158543	0.527839	0.00385834
	PHACTR4	65979	0.399044	0.0159214	0.431958	0.0117575
	AATF	26574	-0.361846	0.0159738	-0.414507	0.0088095
	KATNA1	11104	0.716093	0.0159738	0.667639	0.0247292
	PRPF40A	55660	1.17513	0.0159753	1.00569	0.0367486
	PHF8	23133	-0.483462	0.0160275	-0.181855	0.390433
	USP9X	8239	0.632444	0.0161166	0.620809	0.0195691
	CDKN2A	1029	0.240149	0.0164282	0.303295	0.00536806
	PPM1A	5494	0.474122	0.0165068	0.270655	0.164979
	SSSCA1	10534	-0.32992	0.0167786	-0.270423	0.0464109
	KNTC1	9735	0.636365	0.0168937	0.579968	0.029225
	TPR	7175	0.89635	0.0169474	0.742711	0.0448633
	MAD2L1BP	9587	-0.350463	0.0169535	-0.272423	0.0579506
	ARHGEF10	9639	0.265181	0.0170966	0.188209	0.0828291
	MLH1	4292	0.537676	0.0171794	0.343274	0.120061
	PSMA4	5685	0.609372	0.0174411	0.469565	0.0615975
	RAD54L	8438	-0.288772	0.0174852	-0.181974	0.12692
	STAT5A	6776	0.568754	0.0176358	0.391863	0.0944033
	PLK2	10769	-0.887329	0.0177831	-0.92737	0.0160404
	NEK6	10783	-0.619861	0.0179778	-0.675242	0.0130989
	ITGB3BP	23421	0.77346	0.0180029	0.693009	0.0337372
	POLD2		-0.532038	0.0185361	-0.291827	0.196569
	BMP7	655	-0.343837	0.0186578	-0.324269	0.0276558
	DBF4B	80174	-0.579441	0.0187547	-0.398667	0.0996882
	MRE11A	4361	0.331535	0.0187556	0.271168	0.0517754
	FNTB	2342	-0.574189	0.0188059	-0.450767	0.0611055
	PLAGL1	5325	0.310169	0.0189267	0.316554	0.019226
	WAPAL	23063	0.789067	0.0189659	0.609796	0.065569
	TFDP1	7027	-0.484008	0.0198743	-0.564347	0.0103348
	FZR1	51343	-0.538303	0.0199106	-0.316731	0.169918
	MIF	4282	0.242075	0.0201566	0.230302	0.0286832
	CDC5L	988	1.00361	0.0202157	0.881363	0.0410436
	CCNG1	900	0.907779	0.020525	0.460101	0.249289
	PRKACA	5566	-0.595652	0.0206936	-0.351239	0.172614
	ECT2	1894	1.05782	0.0207849	0.836088	0.0649253
	SIRT7	51547	0.403858	0.0207849	0.320573	0.0637485
	CASC5	57082	0.186848	0.0208426	0.11871	0.139214
	RAD50	10111	0.523691	0.0209054	0.414128	0.0650832
	RBL2	5934	0.479999	0.021072	0.40913	0.0484028
	ZW10	9183	0.472566	0.021278	0.270415	0.19038
	WNT10B	7480	-0.451253	0.0214157	-0.488333	0.0164753
	CEP55	55165	1.05906	0.0216426	0.987374	0.0338404
	SNX9	51429	0.821655	0.021676	0.416131	0.257234
	NES	10763	-0.458188	0.0219369	-0.276832	0.167944
	PSMD12	5718	-0.582442	0.0219409	-0.767988	0.00603471
	SOX2	6657	0.297536	0.0220586	0.228415	0.0761789
	EVI5	7813	0.608672	0.0221872	0.437044	0.0977422
	PRIM1	5557	0.636333	0.0222566	0.457852	0.0972873
	FGFR1	2260	-0.386922	0.022366	-0.373925	0.029767
	CDK5RAP2	55755	0.515999	0.022622	0.508517	0.027539
	PKIA	5569	-0.378412	0.022622	-0.287904	0.0803918
	TBRG1	84897	0.369898	0.0227882	0.0835868	0.670041
	NUBP1	4682	-0.227132	0.0228522	-0.223498	0.0279844
	MNAT1	4331	0.728977	0.0231473	0.589206	0.0654796
	CENPH	64946	0.859534	0.0231549	0.377654	0.348727
	XRCC2	7516	-0.595644	0.0231669	-0.599336	0.0255419
	VPS4B	9525	0.613984	0.023555	0.643596	0.021375
	TUBGCP5	114791	0.520169	0.0237011	0.12048	0.664724
	BCL2	596	-0.310001	0.02421	-0.342134	0.017253
	USP3	9960	0.529822	0.0244415	0.294762	0.221101
	PPP6C	5537	-0.352191	0.025049	-0.349613	0.0295753
	KIF20A	10112	0.476235	0.0253057	0.58846	0.010143
	PRMT2	3275	0.361158	0.0253646	0.28867	0.0736317
	NUP54	53371	0.683142	0.0255115	0.407664	0.189935
	BANF1	8815	-0.449988	0.0263142	-0.324024	0.110605
	SLFN11	91607	-0.432261	0.0266993	-0.606812	0.00542574
	ZNF655	79027	0.893447	0.0267138	0.677089	0.0933898
	UBE2C	11065	-0.393386	0.0270349	-0.180734	0.342613
	PRC1	9055	0.41998	0.0271978	0.342425	0.0724875
	USP22	23326	0.273967	0.0275687	0.0700071	0.639944
	MBD4	8930	0.488886	0.0275945	0.293874	0.195427
	GNAI3	2773	0.669209	0.0277876	0.526876	0.0840629
	CEP78	84131	0.550404	0.027956	0.359131	0.157039
	ANAPC10	10393	0.516282	0.0279755	0.20061	0.440708
	GNAI2	2771	-0.343228	0.0279805	-0.261149	0.0957852
	EZH2	2146	0.721969	0.0280226	0.463877	0.164811
	INTS3	65123	-0.45493	0.0280583	-0.180476	0.429763
	HDAC8	55869	-0.324611	0.028148	-0.358286	0.0202032
	NUP85	79902	0.291939	0.0282148	0.180984	0.182458
	PPP1R12A	4659	0.488834	0.0282148	0.421668	0.0602603
	TOP2A	7153	0.987363	0.0282386	0.914154	0.0453858
	LRP5	4041	-0.510328	0.0282789	-0.400608	0.0863018
	STAMBP	10617	0.425029	0.0282854	0.274764	0.162751
	DMTF1	9988	0.603943	0.0283625	0.442552	0.110572
	ANAPC4	29945	0.653703	0.0287458	0.431341	0.15513
	NUP37	79023	0.431361	0.0287672	0.159759	0.469667
	NBN	4683	0.83901	0.0298908	0.618955	0.112488
	CCAR1	55749	0.835907	0.0299491	0.551705	0.1591
	UHRF2	115426	0.499644	0.0301383	0.512256	0.0309118
	PPP1CB	5500	1.01161	0.0301853	0.811023	0.0844076
	E2F6	1876	-0.320946	0.0302122	-0.521952	0.00274368
	RRM1	6240	0.612217	0.0302507	0.361021	0.21575
	RPS6KA3	6197	0.412402	0.0303347	0.272745	0.159619
	APBB2	323	-0.357417	0.0306636	-0.179719	0.306855
	DYNC1LI1	51143	0.708555	0.0309466	0.51718	0.119526
	APEX1	328	0.266188	0.0310502	0.117931	0.382134
	SENP6	26054	0.595595	0.031123	0.542342	0.0533027
	DGKZ	8525	-0.549009	0.0311699	-0.373541	0.149857
	SPIRE2	84501	0.453863	0.0312735	0.559211	0.0132131
	YWHAG	7532	-0.491941	0.0313406	-0.883187	0.00163094
	CDK2	1017	-0.519047	0.0314316	-0.443337	0.0691045
	NUP214	8021	-0.741754	0.0314316	-0.411535	0.253402
	ACTR2	10097	-0.297935	0.0318985	-0.385727	0.0104592
	TSC1	7248	0.395252	0.0320007	0.420855	0.0277296
	CENPQ	55166	0.796074	0.0320927	0.805389	0.035062
	PAK3	5063	0.229528	0.0321331	0.0861599	0.475423
	CKAP5	9793	0.438731	0.0324741	0.438803	0.0373327
	NEDD1	121441	0.442896	0.0325049	0.351229	0.0932969
	RASSF4	83937	0.184868	0.0325534	0.135633	0.121883
	IL8	3576	-1.20328	0.0325984	-1.29996	0.0263796
	PMS1	5378	0.682097	0.032942	0.55374	0.0866351
	ROCK2	9475	0.291026	0.032942	0.195242	0.161625
	BRD7	29117	0.661977	0.0335536	0.533631	0.0902371
	RASA1	5921	0.488333	0.033836	0.471961	0.0450604
	MUC1	4582	-0.900693	0.0340686	-0.282302	0.571548
	CD2AP	23607	0.636891	0.0345403	0.808258	0.0127388
	STK10	6793	-0.333119	0.0349318	-0.31808	0.0487298
	HORMAD1	84072	0.519438	0.0349753	0.402707	0.107418
	MAEA	10296	-0.218571	0.0349753	-0.106302	0.344052
	MASTL	84930	0.592236	0.0351845	0.433953	0.129828
	RAD54B	25788	0.54874	0.0352275	0.423849	0.109596
	TFAP4	7023	0.268033	0.035343	0.386386	0.00673335
	HSP90AA1	3320	1.06562	0.0361095	0.716772	0.170781
	RIF1	55183	0.442831	0.0361868	0.394349	0.0667354
	RINT1	60561	0.803927	0.0363388	0.443695	0.275102
	AZI1	22994	0.519884	0.0363761	0.934639	0.00195994
	RCC2	55920	-0.247609	0.0364316	-0.271135	0.0279601
	DHFR	1719	0.875509	0.0364877	0.488734	0.269306
	ITGB1	3688	0.721739	0.0366853	0.582537	0.0970667
	BTG4	54766	0.248944	0.0374919	0.106073	0.427377
	CGRRF1	10668	0.870642	0.0380161	0.543044	0.213887
	PSMC6	5706	0.776281	0.038124	0.51503	0.18331
	NPM1	4869	0.58555	0.0381436	0.28193	0.361125
	ANLN	54443	0.699232	0.0384236	0.753678	0.0318162
	PCNP	57092	0.686953	0.0384984	0.59591	0.077705
	PLK4	10733	0.611419	0.0390101	0.519796	0.0847705
	PRKAA1	5562	0.429392	0.0397195	0.297488	0.167769
	CDC34	997	0.348923	0.0405246	0.509058	0.00752772
	AURKAIP1	54998	-0.353061	0.0405288	-0.221732	0.218822
	ACTR8	93973	0.366007	0.040733	0.118185	0.577335
	TLK1	9874	0.391856	0.040733	0.439824	0.0282944
	SGOL2	151246	0.811248	0.0407437	0.868194	0.0351359
	POLD2	5425	-0.406103	0.0418012	-0.419095	0.0423408
	MYBL2	4605	-0.544872	0.04194	-0.389046	0.159612
	PSMC5	5705	-0.327425	0.0425167	-0.314151	0.0579941
	CUL5	8065	-0.432389	0.0427246	-0.234602	0.308177
	E2F3	1871	-0.373238	0.042884	-0.418196	0.0301637
	BECN1	8678	0.486089	0.0431433	0.354197	0.153454
	NUP160	23279	-0.45138	0.0434109	-0.782722	0.00312786
	SMARCAD1	56916	0.652747	0.0434588	0.551258	0.0957113
	CIT	11113	0.376209	0.0435679	0.526745	0.0102762
	SUGT1	10910	0.410203	0.043751	0.244537	0.257309
	CEP192	55125	0.534134	0.0439885	0.346756	0.211951
	MAPKAPK2	9261	-0.373552	0.0441984	-0.187077	0.35949
	CHAF1A	10036	-0.375268	0.045442	-0.375282	0.0525657
	SGOL1	151648	0.488814	0.045658	0.415603	0.0976076
	CUL4A	8451	0.551585	0.0466016	0.375559	0.195334
	CDC23	8697	0.451435	0.0467201	0.300181	0.207509
	DCLRE1A	9937	0.710485	0.0467704	0.444879	0.239164
	BARD1	580	0.487191	0.0468254	0.33605	0.189384
	WDR6	11180	-0.46755	0.0469562	-0.362574	0.135508
	WASL	8976	0.238872	0.0477484	0.0988651	0.474791
	NDE1	54820	0.535368	0.0484619	0.402714	0.152335
	SPIRE1	56907	0.37713	0.048971	0.0986765	0.681971
	POLE	5426	-0.222841	0.0492415	-0.101209	0.429553
	PKN2	5586	0.510038	0.0492764	0.513055	0.055621
	ANK3	288	0.531507	0.0498971	0.617686	0.0304453
	SMAD3	4088	0.254063	0.0500809	0.243272	0.0688115
	E2F5	1875	0.382475	0.0507624	0.146967	0.520492
	PPP1CC	5501	0.572088	0.051617	0.325788	0.308015
	PRKAG2	51422	-0.498073	0.0520089	-0.535037	0.0452738
	PSMB5	5693	-0.297848	0.0530158	-0.218976	0.174047
	TAF1	6872	0.237421	0.0530729	0.148707	0.25735
	FANCM	57697	0.485752	0.0531118	0.478648	0.0654665
	RGS14	10636	0.555887	0.0535872	0.711324	0.0210542
	UBE2D1	7321	0.498444	0.0536069	0.502826	0.0600536
	TAOK1	57551	0.385939	0.0541181	0.398931	0.0550653
	MPHOSPH9	10198	0.469546	0.0542693	0.397673	0.115385
	PRKAR2B	5577	0.565115	0.0548511	0.430005	0.162007
	AK1	203	-0.344228	0.0549088	-0.245789	0.193071
	AKT2	208	-0.553532	0.0561552	-0.405519	0.182902
	THOC1	9984	0.605854	0.0566363	0.375434	0.273035
	RB1	5925	0.746033	0.0576165	0.673961	0.0974258
	FOXM1	2305	-0.360492	0.0580419	-0.0220169	0.94078
	GAS2	2620	0.182579	0.0580635	0.148657	0.138099
	CSRP2BP	57325	0.411582	0.0592068	0.266075	0.255114
	NUP210	23225	-0.548173	0.0592982	-0.437013	0.149801
	MYB	4602	0.451972	0.0595223	0.506914	0.0437547
	LLGL2	3993	-0.345294	0.059527	-0.0660512	0.789708
	PRDM4	11108	0.462054	0.0599303	0.255151	0.348969
	MELK	9833	0.433067	0.0600372	0.25445	0.312537
	POGZ	23126	0.396218	0.060336	0.57823	0.0127502
	MAPRE2	10982	-0.284349	0.0603544	-0.343517	0.0319272
	PRKAG1	5571	0.238154	0.0608876	0.0865274	0.570587
	MDC1	9656	-0.63883	0.0611593	-0.206493	0.62288
	SPHK1	8877	-0.334077	0.0611874	-0.415782	0.0283531
	E2F1	1869	-0.355973	0.0616385	-0.119224	0.608137
	SH2B1	25970	-0.484097	0.0619586	-0.494278	0.0664848
	HEXIM1	10614	-0.353633	0.0620253	-0.431927	0.0314645
	ERCC2	2068	-0.566442	0.0628617	-0.269178	0.439582
	RPS27L	51065	0.264765	0.0632683	0.277086	0.0616307
	PRKAR1A	5573	0.531647	0.0633358	0.453182	0.128618
	GADD45B	4616	0.642326	0.0635146	0.856908	0.0213196
	IRF6	3664	0.370442	0.0635172	0.562585	0.0111526
	CDC37	11140	-0.282001	0.0636553	-0.17249	0.29768
	PKD2	5311	0.345746	0.06495	0.132171	0.554434
	CDC7	8317	0.500274	0.0650043	0.31922	0.27642
	ERN1	2081	-0.167721	0.0650448	-0.108018	0.271508
	PBK	55872	0.521804	0.065174	0.457956	0.119884
	FGFR3	2261	-0.381655	0.0656518	-0.163654	0.499717
	MYH9	4627	-0.363501	0.0657435	-0.227311	0.290038
	PPP1R9B	84687	-0.425327	0.0658521	-0.129282	0.655978
	NUP133	55746	0.408856	0.0660018	0.247348	0.310312
	HRAS	3265	-0.664095	0.0665459	-0.758358	0.0459033
	ERCC4	2072	0.185914	0.0671794	0.0589029	0.641773
	PCNT	5116	0.317291	0.0672738	0.446457	0.0177994
	FBXO6	26270	0.322289	0.0672903	0.369597	0.0456288
	ESCO2	157570	0.730387	0.0681574	0.478008	0.269443
	CHEK1	1111	0.461028	0.0685314	0.379728	0.152308
	ERH	2079	-0.237929	0.0688478	-0.377137	0.00999095
	PPP1R12B	4660	0.389305	0.0690698	0.330376	0.139973
	PPP3CA	5530	0.422418	0.0693654	0.44625	0.0656229
	ING2	3622	0.42402	0.0699019	0.263926	0.302374
	TAL1	6886	-0.532538	0.0699145	-0.568216	0.0636683
	CAV2	858	0.696385	0.070196	0.926325	0.0245769
	MAPRE1	22919	-0.363265	0.0703368	-0.569852	0.010873
	BOP1	23246	-0.416029	0.0713047	-0.180076	0.506001
	TSG101	7251	0.390307	0.0715525	0.388728	0.0843332
	PSMC3IP	29893	0.342465	0.0717964	-0.143554	0.522882
	SPAST	6683	0.519133	0.0718917	0.369085	0.231553
	PES1	23481	-0.445471	0.0723634	-0.382732	0.14029
	MAPK13	5603	-0.353549	0.0729654	-0.171991	0.44792
	PARP3	10039	0.324941	0.0735726	0.477723	0.0162245
	ODF2	4957	-0.215493	0.0737491	-0.127003	0.343655
	UTP14C	9724	0.37438	0.0740326	0.244401	0.284187
	ZFYVE26	23503	0.361381	0.0742175	0.399495	0.0590197
	CENPN	55839	0.468735	0.0745929	0.300148	0.296325
	PRKCA	5578	-0.217163	0.0748107	-0.157374	0.227613
	TSC2	7249	-0.412503	0.0751052	-0.105886	0.724183
	EGFR	1956	0.31122	0.0756574	0.478638	0.0134104
	ESPL1	9700	0.453041	0.0765799	0.721456	0.0113668
	TUBB1	81027	-0.436161	0.0768256	-0.326915	0.213566
	CUL1	8454	0.478918	0.0777568	0.207153	0.518645
	TUBG1	7283	-0.282787	0.0779853	-0.33131	0.0493486
	RPS15A	6210	0.27704	0.0781005	0.478885	0.00762803
	DYNLT3	6990	-0.256954	0.0782386	-0.235756	0.122243
	RANBP2	5903	0.605111	0.0796249	0.419684	0.261223
	PIN1	5300	-0.194903	0.0818914	-0.0471749	0.750299
	RHEB	6009	0.421402	0.082139	0.397108	0.117381
	PSMC2	5701	0.575598	0.0824789	0.278913	0.469073
	CDCA2	157313	0.546698	0.0832355	0.461613	0.166692
	ACVR1B	91	-0.56286	0.083658	-0.214146	0.589843
	PTP4A1	7803	-0.344824	0.08715	-0.60619	0.00826857
	NUP88	4927	0.538542	0.0883095	0.0838249	0.854241
	PRKAB1	5564	0.427436	0.0884193	0.25325	0.370498
	MAPK14	1432	-0.290625	0.0902491	-0.303327	0.0907021
	TP53BP2	7159	0.299826	0.0906264	0.346986	0.0618478
	BCL2L11	10018	0.144546	0.0911188	0.0881842	0.358786
	FBXO5	26271	0.498021	0.0915339	0.487029	0.115634
	EML4	27436	-0.239678	0.093773	-0.503367	0.00344758
	E4F1	1877	0.41353	0.0944102	0.312698	0.24137
	MTA3	57504	0.34454	0.0947319	0.328366	0.129822
	GTF2H1	2965	0.573421	0.0947804	0.324895	0.407188
	PPP2R4	5524	-0.445687	0.0948635	-0.317974	0.274707
	MIS12	79003	-0.429329	0.0970215	-0.756883	0.00965162
	PCID2	55795	0.322384	0.0970722	0.323258	0.112942
	ID3	3399	-0.236644	0.0980284	-0.0819174	0.649782
	THAP5	168451	0.256223	0.0983803	0.0973587	0.611056
	PNPT1	87178	0.445118	0.0989834	-0.100054	0.785659
	CDC14B	8555	0.259401	0.0990547	0.100815	0.602272
	HMG20B	10362	0.275909	0.0991424	0.52057	0.00694102
	FER	2241	0.33179	0.100192	0.262117	0.227244
	MADD	8567	0.423163	0.101361	0.74873	0.010143
	DDB1	1642	0.226756	0.101595	0.261848	0.071345
	AHCTF1	25909	0.468539	0.102683	0.397819	0.1945
	CEP76	79959	0.322854	0.103786	0.317044	0.129017
	SMARCA4	6597	-0.352268	0.104807	-0.386442	0.0891635
	CDC20	991	-0.345987	0.104881	-0.307461	0.175213
	CEP135	9662	0.531712	0.105474	0.432156	0.220791
	SPAG5	10615	0.308726	0.106034	0.356259	0.0750439
	GAS7	8522	-0.364374	0.106488	-0.00153126	0.996673
	APP	351	0.379499	0.107234	0.331449	0.186519
	MCTS1	28985	-0.242658	0.107457	-0.208631	0.19509
	PSMD5	5711	0.38788	0.108993	0.189499	0.508096
	MLXIPL	51085	0.255571	0.109422	0.343277	0.0427086
	ZWILCH	55055	0.618767	0.109982	0.412902	0.340497
	CGREF1	10669	-0.151712	0.111067	0.00664664	0.965417
	TP73	7161	-0.502998	0.111386	-0.254881	0.493267
	SART1	9092	-0.303925	0.112478	-0.00235201	0.99468
	MAP3K8	1326	0.390377	0.113735	0.0264585	0.945598
	GTSE1	51512	-0.374178	0.114161	-0.331853	0.188779
	PSME1	5720	0.322267	0.115289	0.313406	0.147153
	TUBGCP6	85378	-0.469568	0.115463	-0.191363	0.602383
	PSMD14	10213	0.447388	0.116314	0.153422	0.672511
	POLD4	57804	-0.353357	0.116596	0.025629	0.942505
	NCOR1	9611	0.29358	0.117605	0.252576	0.209156
	COPS5	10987	0.502963	0.117851	0.155603	0.709032
	LMNA	4000	-0.310743	0.119092	-0.0134263	0.96684
	DIAPH2	1730	0.484111	0.120026	0.382908	0.257845
	SESN1	27244	0.236915	0.120442	-0.0613712	0.765036
	RBBP8	5932	0.568134	0.121114	0.337691	0.422701
	KIF23	9493	0.530217	0.121761	0.552032	0.125446
	SEH1L	81929	-0.372524	0.121869	-0.565467	0.0288677
	BAD	572	0.276143	0.122785	0.528789	0.00920423
	TGFA	7039	-0.305193	0.123033	-0.532649	0.014943
	ANAPC13	25847	-0.341761	0.124908	-0.299246	0.209867
	TEX14	56155	0.239706	0.125169	0.17374	0.316504
	TAOK2	9344	-0.736187	0.125195	-0.249395	0.68594
	NUP188	23511	-0.304454	0.126453	-0.157763	0.502024
	RALB	5899	0.324267	0.126826	0.0763731	0.793235
	GAS2L1	10634	-0.31268	0.127214	-0.261665	0.236706
	TMEM67	91147	0.183656	0.12744	0.173579	0.175315
	GORASP2	26003	-0.256222	0.129931	-0.476632	0.0117214
	VRK1	7443	0.425644	0.130258	0.163461	0.643675
	KIF13A	63971	0.19046	0.130348	0.0619014	0.703655
	TEX15	56154	0.23776	0.130603	0.227923	0.172542
	MAPK12	6300	-0.373546	0.131849	-0.180505	0.543821
	CCNH	902	0.425649	0.132529	0.1412	0.699088
	NUP153	9972	-0.238085	0.133192	-0.341581	0.0422177
	RSPO1	284654	-0.126509	0.133383	-0.114346	0.204621
	SUV39H2	79723	-0.388159	0.13349	-0.563747	0.0402488
	CENPK	64105	0.51915	0.133693	0.329522	0.404531
	MYOG	4656	-0.209575	0.136657	-0.128206	0.428973
	GTPBP8	29083	0.315911	0.137353	0.0959193	0.729336
	GEM	2669	0.406079	0.137869	0.840727	0.00747246
	PPP2CA	5515	-0.321636	0.13805	-0.521968	0.02555
	PTTG1	9232	-0.269314	0.13821	-0.210743	0.290584
	RBM7	10179	0.349266	0.139025	0.229835	0.392003
	RBL1	5933	0.284304	0.139545	0.171673	0.440226
	MAPK6	5597	0.270208	0.139664	0.119464	0.594684
	FAM58A	92002	0.216944	0.140607	0.171959	0.286675
	WTAP	9589	-0.387446	0.142169	-0.474866	0.0856083
	MED25	81857	-0.377483	0.142598	-0.185875	0.547806
	SRC	6714	-0.316192	0.144794	-0.3515	0.122903
	BRE	9577	-0.322133	0.145456	-0.205049	0.419265
	CHEK2	11200	0.311957	0.145758	0.111368	0.685758
	ACTR1A	10121	-0.179988	0.146507	-0.130505	0.347599
	FBXL15	79176	0.208893	0.146748	0.252568	0.093641
	TPD52L1	7164	0.379456	0.147284	0.154321	0.63834
	DCLRE1B	64858	-0.239895	0.147814	-0.350453	0.0456265
	PSMB4	5692	0.132285	0.148056	0.170966	0.0741226
	FMN2	56776	0.105262	0.149135	0.0026163	0.983161
	CENPJ	55835	0.292905	0.1508	0.11008	0.671387
	NASP	4678	0.391716	0.150857	0.158899	0.642361
	LATS2	26524	0.213112	0.151706	0.384736	0.0179989
	CRLF3	51379	0.438286	0.151997	0.136594	0.732682
	MAPK4	5596	-0.157404	0.153055	-0.0787037	0.552418
	FSD1	79187	-0.401145	0.153271	-0.0874497	0.824745
	STAG1	10274	0.342682	0.154272	0.320004	0.214296
	HELLS	3070	0.387935	0.154633	0.139926	0.68926
	TAF2	6873	0.360932	0.154633	0.214019	0.468795
	ZC3HC1	51530	0.230276	0.155377	0.156278	0.396669
	GORASP1	64689	0.146446	0.156227	0.0510819	0.701598
	BMP4	652	0.407428	0.157042	0.22409	0.510009
	CAMK2B	816	-0.122574	0.160804	0.0100122	0.942065
	MAP4	4134	-0.267418	0.160974	-0.229384	0.269006
	NUMA1	4926	-0.415331	0.161842	-0.0871326	0.835675
	YY1AP1	55249	0.219712	0.163456	0.308628	0.0617901
	RPS6KB1	6198	0.426187	0.163909	0.246943	0.491914
	CCNB2	9133	0.252513	0.164509	0.197346	0.329025
	LRP6	4040	-0.141448	0.16463	-0.118298	0.288186
	PPAT	10606	0.187126	0.16654	0.0808107	0.631932
	CSNK2B	1460	-0.263176	0.167159	-0.0625655	0.813525
	PSMA3	5684	0.270045	0.167261	0.143863	0.537879
	CCNT2	905	0.221079	0.167645	0.137756	0.458089
	SUPT5H	6829	-0.330519	0.167645	0.00774203	0.984734
	LSM11	134353	0.144759	0.167737	0.0912632	0.45151
	PAPD5	64282	0.34101	0.168185	0.311992	0.242189
	RALA	5898	0.34842	0.168479	0.343155	0.203442
	RAB11FIP3	9727	-0.225474	0.169504	-0.13785	0.470184
	ZNF503	84858	-0.228629	0.170789	-0.119022	0.552418
	CETN3	1070	0.369142	0.171104	0.33263	0.254009
	PSMA2	5683	0.460442	0.171217	0.170402	0.693078
	PA2G4	5036	-0.298161	0.171221	-0.510577	0.0287143
	GOLGA2	2801	0.210148	0.173191	0.243682	0.132335
	LEMD3	23592	0.294407	0.173386	0.287672	0.213174
	RCC1	1104	-0.365026	0.174522	-0.143812	0.673439
	KIAA0101	9768	0.293916	0.174724	0.279286	0.229154
	CASP3	836	0.545511	0.174748	0.305438	0.52117
	ATR	545	0.345746	0.175035	0.106703	0.752055
	PRNP	5621	0.369956	0.175224	0.0953158	0.798721
	BUB1B	701	0.344325	0.175736	0.145572	0.648508
	DDX11	1663	-0.382381	0.175736	-0.265503	0.409254
	PPP1CA	5499	-0.226738	0.1764	-0.184625	0.319733
	CDC73	79577	0.443265	0.177087	0.32877	0.374243
	PRKACB	5567	0.355487	0.177206	0.517875	0.0603041
	SLBP	7884	0.333228	0.177335	0.10797	0.738531
	NUP98	4928	-0.264044	0.178776	-0.400252	0.0522832
	BAX	581	-0.255212	0.179436	-0.146038	0.515213
	BIRC5	332	0.154024	0.179693	0.0365181	0.81969
	KIF22	3835	0.299666	0.182434	0.523435	0.029225
	ZNF519	162655	0.182279	0.182707	0.230382	0.106925
	ADARB1	104	-0.0889818	0.183002	-0.0881014	0.217452
	EIF4E	1977	-0.30494	0.183002	-0.388315	0.104391
	PPM1D	8493	0.238171	0.186228	0.29435	0.11787
	CUL2	8453	0.45356	0.186526	0.250745	0.54009
	C10orf90	118611	-0.160476	0.187575	-0.0860513	0.555642
	SYCP1	6847	-0.471425	0.187762	-0.462488	0.227289
	ING1	3621	-0.238723	0.18815	0.0364959	0.893143
	KPNA2	3838	-0.243432	0.1885	-0.311477	0.106906
	AAAS	8086	-0.364667	0.189228	-0.0527973	0.89975
	PSMD1	5707	0.396552	0.189312	0.0288371	0.951786
	ASCL1	429	-0.10716	0.190022	-0.0530589	0.594954
	PFDN1	5201	0.219816	0.190883	0.0523336	0.823587
	RAB6C	84084	0.284404	0.19098	0.235085	0.329908
	ZMYND11	10771	0.411374	0.191281	0.395413	0.242586
	PSMB10	5699	-0.183626	0.19262	-0.115809	0.480091
	NUPL1	9818	-0.424329	0.193982	-0.683933	0.0464242
	ARHGEF11	9826	-0.194224	0.194375	-0.0597324	0.765288
	HUS1	3364	-0.220196	0.196199	-0.201744	0.275225
	BAK1	578	-0.356085	0.196702	-0.383303	0.189763
	CUL3	8452	0.13697	0.197932	0.00335059	0.984911
	ESX1	80712	0.155625	0.198037	0.0196473	0.914887
	KCNH5	27133	0.249025	0.19837	0.0679529	0.79722
	RFC4	5984	0.302595	0.200137	0.127255	0.670275
	TIPRL	261726	0.342998	0.200172	0.213037	0.497067
	SOX4	6659	0.216121	0.200564	0.368878	0.0386423
	KHDRBS1	10657	0.331271	0.200587	0.339978	0.218186
	CTDP1	9150	-0.281437	0.201408	-0.268075	0.259346
	TUBGCP3	10426	0.291724	0.202061	0.360736	0.13132
	USP28	57646	0.26803	0.204909	0.0304902	0.92526
	LIG4	3981	0.100172	0.205218	0.034886	0.734574
	NR2C2	7182	-0.160177	0.205839	0.0182889	0.925242
	BRCA2	675	0.0921355	0.205986	0.100029	0.19547
	LFNG	3955	-0.929606	0.206831	-0.449467	0.620602
	SPIN1	83985	-0.314853	0.207022	-0.0568933	0.875968
	SOX15	6665	-0.0953289	0.207432	-0.0793739	0.345502
	PINX1	54984	-0.213333	0.208047	-0.406621	0.0250765
	DTYMK	1841	-0.182612	0.20867	-0.0973942	0.578942
	CDKN2C	1031	0.216548	0.208817	0.588268	0.00393725
	GAK	2580	-0.377842	0.211747	-0.209651	0.563731
	YWHAE	7531	0.239353	0.215633	0.0495758	0.858027
	RNF167	26001	-0.247986	0.215636	-0.126859	0.603768
	ATM	472	0.117251	0.216485	0.0125618	0.931695
	BRCC3	79184	0.48411	0.217205	0.336835	0.454923
	PARD6G	84552	-0.171693	0.217858	-0.132502	0.399734
	EIF4G3	8672	-0.10756	0.21939	-0.195187	0.0348388
	CCNT1	904	-0.195761	0.219945	-0.199965	0.241473
	CHTF18	63922	-0.254549	0.220209	0.0652458	0.821013
	INS	3630	-0.158709	0.220265	-0.0426563	0.810907
	PHF13	148479	0.28534	0.220683	0.529823	0.0317937
	CCNF	899	-0.367095	0.222074	-0.340994	0.297593
	RAB11A	8766	-0.186799	0.222295	-0.185301	0.260205
	ABL1	25	-0.155592	0.222331	-0.143583	0.301873
	CDT1	81620	0.182315	0.222425	0.423245	0.0108557
	FEM1B	10116	-0.25807	0.228616	-0.374488	0.0914154
	FBXW7	55294	-0.257742	0.229116	-0.20409	0.397654
	RPA1	6117	-0.195143	0.230633	-0.194141	0.267946
	PAK2	5062	-0.17046	0.231481	-0.103145	0.540655
	ANAPC1	64682	0.266915	0.232763	0.093167	0.75099
	DBF4	10926	0.235657	0.239201	0.0535619	0.850818
	MCM6	4175	0.33376	0.239457	0.00240521	0.996012
	NUP205	23165	0.303147	0.241165	0.106339	0.754358
	TAF1L	138474	0.163339	0.241314	0.1913	0.192311
	ALKBH4	54784	0.212403	0.24159	0.174562	0.390992
	CCNL1	57018	0.256132	0.242142	-0.0822382	0.778729
	HDAC3	8841	-0.217035	0.2423	-0.248496	0.204517
	PLK1	5347	-0.286647	0.242798	-0.0162035	0.96694
	CSNK2A2	1459	0.183333	0.245476	0.328717	0.0459643
	INHBA	3624	-0.425606	0.245768	-0.686871	0.0699635
	BTC	685	0.204673	0.246988	0.235588	0.206649
	RCC1	751867	-0.183045	0.247696	-0.213488	0.200576
	PPM1G	5496	-0.1524	0.248413	-0.162634	0.24816
	CDC14A	8556	0.0964389	0.248722	0.034685	0.7513
	CDK6	1021	0.507108	0.249822	0.494685	0.300787
	PSMD10	5716	-0.292844	0.249987	-0.343791	0.199659
	CECR2	27443	-0.567559	0.250863	-0.150261	0.826422
	MAPK7	5598	-0.336232	0.250968	-0.11033	0.777694
	MACF1	23499	-0.175834	0.251	-0.103385	0.572543
	VASH1	22846	-0.325436	0.251633	-0.0701553	0.862847
	EREG	2069	0.340632	0.252186	0.0144468	0.976797
	CEP164	22897	0.229526	0.253047	0.253745	0.233872
	FANCA	2175	-0.20389	0.255082	-0.232756	0.218978
	ASZ1	136991	-0.528385	0.256302	-0.498208	0.329539
	PSMD6	9861	0.2995	0.25642	0.157568	0.627052
	BRD4	23476	-0.422995	0.257395	-0.142207	0.775018
	SOX11	6664	-0.395784	0.257515	-0.462202	0.209614
	NEK3	4752	0.21471	0.259161	0.0662547	0.796829
	NUP93	9688	-0.20269	0.260933	-0.410119	0.0306619
	IRF1	3659	-0.224977	0.261646	-0.382068	0.0648111
	SENP5	205564	-0.255381	0.262438	-0.213907	0.402443
	AURKB	9212	-0.212437	0.262768	-0.230659	0.253476
	NKX3-1	4824	-0.260715	0.26952	-0.386015	0.112241
	THAP1	55145	0.43324	0.269802	0.367782	0.402443
	DYNC1H1	1778	0.273673	0.27024	0.335558	0.196814
	NANOS3	342977	-0.124081	0.271854	0.0151013	0.930438
	PSMD11	5717	-0.213751	0.272018	-0.326586	0.102409
	TIMP2	7077	-0.078916	0.272072	-0.0447784	0.60609
	AXIN2	8313	0.158779	0.272917	0.191993	0.206113
	USH1C	10083	-0.100737	0.275421	-0.10407	0.294889
	EDN1	1906	0.169049	0.27572	0.126228	0.47678
	TFDP3	51270	-0.272899	0.275791	-0.413357	0.107937
	ZNF703	80139	-0.133876	0.275791	-0.0680818	0.654303
	SMARCB1	6598	-0.215769	0.276175	-0.16079	0.478408
	SFRP1	6422	0.213592	0.276236	0.242528	0.242635
	XPO1	7514	0.31602	0.276763	0.0785936	0.847453
	PSMC3	5702	-0.175594	0.280936	-0.185439	0.288438
	NEK9	91754	0.226184	0.281807	0.151732	0.537463
	CDC27	996	0.335207	0.28508	0.21817	0.554598
	CDCA3	83461	-0.2121	0.286108	-0.0892079	0.724248
	PKMYT1	9088	-0.256706	0.286305	0.000195343	0.999525
	EP300	2033	-0.215091	0.287641	-0.124121	0.611204
	TCF7L2	6934	0.0692407	0.288311	0.0357444	0.658166
	ACTR3	10096	0.350743	0.288452	0.108884	0.807733
	ID4	3400	0.28294	0.289512	0.622562	0.0267029
	SSNA1	8636	0.199234	0.289533	0.397682	0.0413734
	CETN1	1068	0.518297	0.290313	0.211938	0.735577
	NFATC1	4772	0.387004	0.291045	0.573234	0.127833
	TDRD9	122402	0.073162	0.291582	0.0400605	0.637107
	APC	324	0.116963	0.292716	0.150323	0.1945
	TGFBR1	7046	0.106626	0.293486	0.120622	0.262617
	PTPN11	5781	0.390633	0.293645	0.285582	0.505547
	SLC2A8	29988	0.235753	0.294621	0.391757	0.0881344
	MCM8	84515	0.325334	0.29513	0.0156428	0.975416
	MFN2	9927	-0.122876	0.295694	-0.256711	0.0356114
	SIAH1	6477	0.248111	0.296407	0.170263	0.539311
	RPS6KA1	6195	-0.233502	0.296731	-0.10604	0.707225
	GADD45A	1647	-0.415919	0.296789	-0.794747	0.0524289
	BCAT1	586	0.0675747	0.29705	-0.0504512	0.498459
	GML	2765	-0.233069	0.298859	-0.0711522	0.815821
	DMC1	11144	0.214812	0.298861	0.0268982	0.931725
	GPR132	29933	-0.208017	0.29918	-0.232216	0.275913
	ZNHIT1	10467	-0.214819	0.300194	-0.114291	0.654386
	NEK4	6787	0.301582	0.300462	0.218462	0.515935
	GSPT2	23708	-0.142524	0.30074	-0.17109	0.236567
	ANAPC5	51433	0.274403	0.300744	-0.146833	0.65215
	ANAPC11	51529	-0.153367	0.301205	-0.0516997	0.794375
	FANCD2	2177	0.316392	0.301424	0.0589775	0.895966
	TACC2	10579	0.143391	0.301515	0.2965	0.0390077
	STK11	6794	-0.164553	0.302687	0.0011359	0.996491
	DCTN1	1639	-0.319189	0.302702	-0.0723122	0.869991
	RFC3	5983	0.247329	0.303226	0.0516097	0.881738
	POLD3	10714	-0.156887	0.304333	-0.392549	0.0163153
	SMC1B	27127	0.176151	0.305825	0.0774938	0.721502
	BLZF1	8548	0.199014	0.306192	0.10457	0.663805
	FIGN	55137	-0.0974122	0.308659	-0.167666	0.0848479
	BRIP1	83990	0.0964236	0.309033	0.0843076	0.425826
	TBRG4	9238	-0.253295	0.309044	-0.188632	0.509565
	NUP50	10762	0.335668	0.309323	0.168462	0.681566
	MAD1L1	8379	-0.329383	0.310124	0.0562967	0.907058
	TTC28	23331	-0.169735	0.312081	0.144909	0.441412
	SON	6651	-0.111261	0.312346	-0.1532	0.177425
	CAB39	51719	0.265094	0.313412	0.105915	0.755441
	PSMD8	5714	-0.13172	0.317475	-0.121577	0.404422
	RUVBL1	8607	-0.170637	0.317578	-0.248159	0.15623
	ANAPC2	29882	-0.289758	0.320285	-0.191426	0.577418
	RAB1A	5861	-0.289794	0.320508	-0.422687	0.157181
	CHORDC1	26973	0.386032	0.32111	0.174593	0.721502
	VCPIP1	80124	-0.155657	0.323011	-0.0186418	0.937878
	GTPBP4	23560	-0.3139	0.326624	-0.621027	0.0562713
	PBX1	5087	0.0830646	0.328222	0.146958	0.0871767
	GATA3	2625	-0.139968	0.332683	-0.113784	0.486279
	CCNE2	9134	-0.162387	0.334537	-0.125453	0.513549
	RBBP4	5928	-0.16954	0.334981	-0.257791	0.14975
	PRDM5	11107	0.223469	0.335998	-0.0174063	0.960823
	HSPA8	3312	-0.279184	0.341704	-0.661296	0.029057
	MYOCD	93649	0.0691094	0.34335	0.0375234	0.674612
	BAP1	8314	-0.160006	0.343723	0.0590346	0.790277
	CENPI	2491	0.166805	0.344906	0.123611	0.543406
	RHOA	387	0.121828	0.345023	0.102725	0.478408
	PSMB9	5698	-0.20338	0.347014	-0.100353	0.709032
	JTB	10899	-0.123951	0.347327	-0.0723152	0.650953
	PHGDH	26227	-0.234885	0.350408	-0.107894	0.732502
	SIRT2	22933	-0.148537	0.351225	-0.0119381	0.960654
	MCM2	4171	0.193163	0.355704	0.210594	0.348727
	JAG2	3714	0.300297	0.35671	0.522261	0.110673
	FIGNL1	63979	-0.20625	0.359216	-0.235079	0.327253
	CTNNB1	1499	0.236298	0.360479	0.0976561	0.76917
	BCCIP	56647	0.223708	0.360604	-0.0951995	0.761462
	CNTD2	79935	-0.0986302	0.360604	0.00213673	0.990136
	KIF3B	9371	-0.115322	0.360604	-0.166167	0.197502
	POLE2	5427	0.318201	0.360893	-0.228435	0.572284
	ZNF268	10795	0.304105	0.36171	0.175617	0.664774
	CDK9	1025	-0.211503	0.361849	-0.122608	0.663868
	CENPP	401541	0.234056	0.361949	0.100833	0.758336
	TRRAP	8295	-0.194208	0.363285	-0.00201183	0.995623
	NR2E1	7101	-0.0939262	0.366581	-0.111689	0.309025
	CDKL1	8814	-0.113109	0.366779	-0.181811	0.150363
	BRSK2	9024	-0.150337	0.367288	-0.159571	0.375828
	IFNW1	3467	-0.0795052	0.370481	-0.0632488	0.5308
	KIFC1	3833	-0.14057	0.370481	0.0969038	0.598233
	SLC6A4	6532	-0.0900365	0.37096	-0.0379307	0.768946
	CYP1A1	1543	-0.418042	0.372141	-1.09231	0.0235904
	SIPA1	6494	-0.231397	0.37521	0.0449053	0.905927
	MEN1	4221	-0.272822	0.375735	0.0285659	0.950897
	BLM	641	0.29349	0.37962	0.0713933	0.879393
	TUBG2	27175	-0.168193	0.380282	-0.251055	0.197134
	TTN	7273	-0.123148	0.384555	-0.0792996	0.638231
	RHOB	388	-0.132787	0.385435	-0.0994255	0.572698
	DAB2IP	153090	-0.220168	0.387282	0.0293346	0.938414
	NPM2	10361	-0.15175	0.388963	-0.107138	0.6017
	STMN1	3925	0.175727	0.391278	0.33142	0.103385
	ADCYAP1	116	0.0684108	0.391627	0.0421879	0.66082
	PIWIL1	9271	0.056645	0.392242	0.0443206	0.557542
	MSH6	2956	0.234621	0.394367	-0.0751489	0.839612
	CLTC	1213	0.237186	0.399037	0.149362	0.65789
	REEP3	221035	-0.23985	0.399196	-0.285424	0.343162
	PKP4	8502	0.170175	0.399818	0.152227	0.499611
	PRR5	55615	0.334752	0.400349	0.44518	0.279063
	CEP250	11190	-0.205879	0.404774	-0.138306	0.636453
	EIF4G2	1982	0.237002	0.409795	-0.0962864	0.796208
	GPSM2	29899	0.274168	0.410267	0.319845	0.366245
	FLNA	2316	-0.229081	0.410537	-0.0267231	0.948644
	PSMA8	143471	0.068118	0.419501	0.0738309	0.416735
	PPP1R1C	151242	0.131768	0.419543	0.0908435	0.636807
	RFC5	5985	0.242673	0.420125	0.146806	0.686206
	CENPT	80152	-0.174805	0.420696	0.00794311	0.981656
	PSMB6	5694	-0.119857	0.421518	-0.0800781	0.650647
	CLTCL1	8218	-0.209399	0.42209	-0.0298578	0.938239
	CDC25B	994	-0.242666	0.427105	-0.0551454	0.898822
	CDK5R2	8941	-0.186629	0.429447	-0.0576456	0.857061
	TUBE1	51175	0.231498	0.43098	0.0372257	0.930893
	SETMAR	6419	-0.17085	0.431806	-0.164831	0.49098
	TERF2	7014	-0.130631	0.432985	-0.164909	0.345226
	DMRT1	1761	0.147622	0.433262	0.055338	0.823179
	CLOCK	9575	0.0685239	0.437689	0.0307217	0.784733
	FBXL7	23194	-0.171232	0.437699	0.0428578	0.890209
	TDRD1	56165	0.245976	0.438921	0.041133	0.928799
	IFNG	3458	-0.0552432	0.43915	-0.0404066	0.627563
	USP2	9099	-0.0574939	0.440065	-0.0696617	0.376088
	CALM1	801	0.215897	0.444282	0.0722854	0.848483
	GSPT1	2935	-0.172147	0.444919	-0.345018	0.11795
	MLH3	27030	0.187498	0.445144	0.227658	0.38074
	PSME4	23198	0.173501	0.44524	-0.0719558	0.806654
	UBE2E1	7324	0.261864	0.44643	0.0118487	0.982716
	CD28	940	0.0870131	0.447139	0.0361181	0.807198
	PPAT	5471	0.243483	0.448022	0.0725666	0.868493
	RARA	5914	-0.579871	0.448879	-0.31027	0.741648
	ARL3	403	0.191988	0.44923	0.0617923	0.856734
	TEX11	56159	-0.0661298	0.449327	0.000671928	0.996108
	PTPN3	5774	-0.173687	0.452761	-0.309906	0.175931
	INHA	3623	-0.10065	0.454258	-0.0598526	0.712237
	PSMA6	5687	0.199924	0.455374	0.0680814	0.849423
	MAPK3	5595	-0.189947	0.455674	-0.115506	0.706541
	TUBGCP2	10844	-0.130649	0.456045	0.0369673	0.878212
	PAK1	5058	0.116685	0.459555	0.0708961	0.709032
	MAP2K1	5604	-0.107397	0.464023	-0.225854	0.114387
	RFC2	5982	0.116921	0.465484	-0.0975276	0.592306
	FGF8	2253	-0.130668	0.465974	-0.134833	0.490607
	AURKA	6790	0.163087	0.468128	-0.019153	0.954
	HGF	3082	-0.369244	0.469075	-0.198059	0.752873
	EDN3	1908	-0.0563363	0.471463	-0.0220087	0.829651
	HIPK2	28996	-0.166021	0.471463	-0.140453	0.591209
	OIP5	11339	0.201754	0.472104	0.0365347	0.927874
	IGF1R	3480	0.0748195	0.477395	0.0835285	0.460579
	CKS1B	1163	0.101202	0.478812	0.121261	0.424527
	FAM111A	63901	0.319312	0.480588	0.33307	0.499717
	MSX1	4487	-0.323967	0.482843	-0.243166	0.651174
	CDK10	8558	0.166799	0.483674	0.168922	0.516892
	INSM1	3642	-0.208741	0.486427	-0.0584442	0.887853
	RPA3	6119	0.162074	0.486993	0.228254	0.342613
	TOP3A	7156	-0.181409	0.487073	-0.0504861	0.888843
	AURKC	6795	0.0767128	0.488299	0.0218456	0.886251
	PYHIN1	149628	-0.0521634	0.488925	-0.0139101	0.894287
	PROX1	5629	0.206143	0.489458	-0.0794286	0.839082
	TSPYL2	64061	-0.0727455	0.490826	-0.117705	0.266253
	DMRTC2	63946	-0.04675	0.491141	-0.00413706	0.96761
	IQGAP3	128239	0.155184	0.492607	0.350215	0.10874
	MCM7	4176	0.103895	0.494667	0.0828781	0.636768
	CDC42	998	0.14283	0.495693	0.080393	0.75416
	NGFR	4804	-0.0626378	0.495808	-0.0687774	0.488457
	CCNL2	81669	0.230309	0.499529	-0.134456	0.745252
	DRD3	1814	-0.0816159	0.50131	-0.0530745	0.713013
	RAD9B	144715	0.0613856	0.5091	-0.0029245	0.983835
	UBB	7314	0.0690577	0.51026	0.0361564	0.781167
	CREB3	10488	-0.118269	0.511285	-0.0661047	0.765036
	PSMD9	5715	-0.170926	0.511468	-0.396478	0.112285
	PSMD7	5713	0.181855	0.511639	0.00363899	0.993933
	KLHL22	84861	0.164736	0.511954	0.21183	0.421374
	PRKAA2	5563	0.0823954	0.512181	0.0669333	0.642629
	BIRC6	57448	0.155379	0.516844	0.143929	0.590033
	PPP5C	5536	-0.137799	0.517953	-0.238117	0.258425
	DDX4	54514	-0.146341	0.520287	-0.128908	0.615359
	WNT9A	7483	0.0729296	0.525502	0.0413725	0.768303
	OVOL2	58495	-0.132648	0.525553	0.15914	0.472518
	ALOX15B	247	-0.101721	0.525694	-0.00233938	0.992924
	KCTD11	147040	0.142336	0.526001	0.275921	0.205623
	PRDM9	56979	0.0845395	0.526473	0.075744	0.61346
	ERCC3	2071	-0.0837826	0.527183	-0.107932	0.436323
	MOS	4342	-0.163816	0.528626	-0.0785553	0.810754
	PMF1	11243	-0.206636	0.529777	-0.17605	0.638083
	RPA4	29935	-0.444999	0.530085	0.553657	0.458444
	WBP2NL	164684	-0.0633083	0.53282	-0.0842951	0.425631
	PTPRC	5788	-0.0531191	0.540609	-0.0260519	0.811545
	DIXDC1	85458	0.0616575	0.54239	0.0180089	0.896052
	RAD52	5893	0.104619	0.543751	0.135648	0.451593
	PSMD4	5710	-0.085748	0.544612	-0.0364341	0.841558
	SYCE1	93426	-0.0716873	0.544674	-0.0822976	0.516302
	SMPD3	55512	-0.280248	0.545398	-0.273411	0.594447
	DAPK3	1613	-0.131897	0.545514	-0.0749798	0.778889
	TP53	7157	-0.193176	0.545556	0.0569141	0.896052
	E2F8	79733	0.113579	0.545713	0.227264	0.211716
	ARL2	402	-0.139535	0.546816	0.0945204	0.72879
	PARD6A	50855	-0.204315	0.546974	0.107256	0.79887
	BRDT	676	0.0681854	0.550328	-0.0232195	0.878789
	RAN	5901	0.119283	0.551306	-0.140997	0.508058
	CDCA8	55143	-0.107367	0.551956	-0.0384571	0.871957
	PTGS2	5743	-0.150921	0.553129	-0.0533385	0.874466
	PKD1	5310	0.265205	0.553847	0.373107	0.419564
	NDEL1	81565	-0.11098	0.555228	-0.134194	0.500607
	AIF1	199	-0.0772503	0.557076	-0.0246546	0.889465
	CCNC	892	0.256506	0.558069	-0.103103	0.856005
	CIB1	10519	-0.0899777	0.560605	-0.0823204	0.635356
	CINP	51550	-0.0739942	0.563361	-0.048936	0.74705
	PKHD1	5314	-0.0570474	0.563532	-0.0908914	0.360596
	CCDC87	55231	-0.125067	0.563806	0.152351	0.506001
	CAB39L	81617	0.106068	0.564035	0.0778032	0.715207
	PSMC1	5700	0.172476	0.5654	-0.00866794	0.984734
	NSUN2	54888	-0.186144	0.568914	-0.477826	0.118162
	PSRC1	84722	0.113586	0.570114	0.355397	0.057904
	SESN3	143686	0.057161	0.571296	0.117261	0.225269
	RPRM	56475	-0.0778593	0.575341	-0.242836	0.061574
	EMD	2010	-0.177576	0.575421	-0.122419	0.741906
	CDK5RAP3	80279	-0.0907597	0.576297	0.0270923	0.902071
	BID	637	-0.0946681	0.576357	-0.26052	0.0991683
	NOTCH2	4853	0.165855	0.578999	0.274349	0.358165
	GPS1	2873	-0.145255	0.579671	0.0249663	0.945598
	HSF1	3297	0.106146	0.584711	0.245967	0.1788
	CROCC	9696	-0.0505433	0.586555	-0.111309	0.206544
	RANBP1	5902	-0.137123	0.586907	-0.0964532	0.74385
	APITD1	378708	0.143785	0.590718	0.0687274	0.838229
	CDK4	1019	0.11313	0.591215	0.169785	0.428766
	CRADD	8738	-0.10072	0.593597	-0.0798895	0.711805
	ERN2	10595	-0.829419	0.59498	-0.679796	0.703007
	FAM64A	54478	0.090276	0.59849	0.0955468	0.609154
	NUP35	129401	-0.169465	0.60237	-0.356297	0.251171
	INCENP	3619	-0.174056	0.603372	0.126468	0.746014
	HOXA13	3209	0.0814339	0.606369	0.0418596	0.830809
	GFI1	2672	0.0622539	0.607252	0.0309274	0.838098
	WNT5A	7474	0.0747386	0.610988	0.13386	0.355361
	CYP26B1	56603	0.0902083	0.612318	0.0288914	0.903507
	FGF2	2247	0.202167	0.613512	0.180691	0.688501
	SMC1A	8243	0.142028	0.61697	0.135954	0.667134
	SETD8	387893	0.0927594	0.618348	-0.0387563	0.871327
	BANP	54971	-0.168374	0.618388	0.159741	0.671423
	CHAF1B	8208	0.0826383	0.622658	-0.0542585	0.786089
	GMNN	51053	0.16251	0.623853	-0.115938	0.765441
	PDPN	10630	-0.0693511	0.624673	-0.034662	0.844887
	USP19	10869	0.174239	0.625309	0.384842	0.253813
	BOLL	66037	-0.0384844	0.625843	-0.0119578	0.909975
	EIF4EBP1	1978	-0.0806561	0.628073	0.0433401	0.83225
	MSH4	4438	-0.0478448	0.628138	-0.0457822	0.676711
	TDRKH	11022	0.0885774	0.628311	0.00859791	0.973975
	BTRC	8945	0.108052	0.628831	0.168534	0.455327
	HHEX	3087	-0.222381	0.630374	-0.294292	0.541132
	DPEP3	64180	-0.246289	0.632296	0.185051	0.756575
	TACC1	6867	0.111517	0.633597	0.0342153	0.912339
	IL1B	3553	-0.0566966	0.638201	0.0350072	0.809328
	MAP2K6	5608	0.115911	0.638783	0.356571	0.112336
	UHMK1	127933	-0.098961	0.640688	-0.165567	0.433825
	NUPL2	11097	0.144014	0.641355	-0.0240366	0.955225
	PRKCE	5581	-0.0420348	0.642074	-0.00328955	0.980143
	TJP3	27134	0.161987	0.642162	0.306086	0.367961
	MCM5	4174	-0.158031	0.644249	0.0416731	0.927678
	CDK3	1018	-0.107784	0.645166	-0.00896355	0.979234
	CDK5R1	8851	-0.154268	0.645788	-0.328135	0.304953
	POLD1	5424	0.147941	0.649282	0.328069	0.286546
	STAT5B	6777	0.0931057	0.649424	0.109082	0.61868
	IGF1	3479	0.0458946	0.651568	0.051192	0.641808
	CENPM	79019	-0.105321	0.655243	0.0413781	0.892084
	OSM	5008	0.0563089	0.658607	-0.00804085	0.963096
	GNB2L1	10399	-0.0522134	0.660286	-0.0332255	0.815641
	NR2F2	7026	0.123936	0.662409	0.339711	0.189763
	CSNK1A1	1452	0.165574	0.663386	-0.0399364	0.937781
	PRKCD	5580	-0.0788377	0.664787	0.116641	0.52921
	ZWINT	11130	-0.0882525	0.667347	-0.231173	0.218994
	HDAC2	3066	0.164065	0.668591	0.0600008	0.904301
	RECQL5	9400	0.153601	0.669634	0.48497	0.132986
	LILRB1	10859	-0.163796	0.669944	-0.212647	0.596808
	PHOX2B	8929	-0.0444037	0.670065	-0.0326886	0.787432
	CYP27B1	1594	-0.053791	0.670076	-0.165972	0.143312
	PSMD3	5709	-0.109038	0.673601	-0.0744659	0.807174
	PSMB1	5689	0.085396	0.674149	0.00907646	0.974796
	FGF10	2255	0.0329493	0.677762	-0.00185202	0.986869
	FAM83D	81610	-0.0875468	0.680334	-0.14505	0.491897
	MAD2L2	10459	-0.0884526	0.682592	0.160486	0.44698
	PPP1R13B	23368	0.0980575	0.683148	0.0641937	0.821333
	PTPN6	5777	0.120208	0.683501	0.256842	0.358432
	ANAPC7	51434	-0.0700542	0.683734	-0.315996	0.0402671
	MDM2	4193	-0.0590729	0.684732	-0.113119	0.422117
	SFI1	9814	-0.102632	0.685503	0.171848	0.494389
	NEK7	140609	0.0533325	0.687801	0.112534	0.372417
	PIWIL3	440822	-0.0658124	0.68894	-0.0890164	0.600329
	BRSK1	84446	-0.0382615	0.690197	0.0146244	0.905574
	CNTROB	116840	-0.102494	0.690319	0.22901	0.343379
	DACT1	51339	0.0452653	0.692179	0.0402095	0.752447
	RAD1	5810	-0.104319	0.698965	-0.287699	0.236272
	SCRIB	23513	-0.165018	0.700531	0.0292956	0.959288
	CALR	811	-0.0805861	0.700619	-0.160682	0.425182
	SPTBN1	6711	0.110683	0.701988	0.108345	0.731915
	CETN2	1069	0.0590264	0.702179	0.115274	0.439796
	CAMK1	8536	-0.0881057	0.709963	-0.0329358	0.912955
	GPS2	2874	-0.086819	0.711024	0.190743	0.389341
	TCF3	6929	-0.0709854	0.712477	0.0642954	0.765036
	PPP2R3B	28227	-0.105554	0.712948	0.284806	0.273512
	ILK	3611	-0.0655304	0.71726	-0.0473418	0.821759
	KLHL13	90293	0.112469	0.719276	0.0669278	0.858066
	OVOL1	5017	-0.042834	0.723705	-0.0628159	0.610595
	KLHL9	55958	0.133492	0.724583	0.0420271	0.931279
	CDKN3	1033	0.104086	0.727502	0.0385642	0.917926
	TMPRSS11A	339967	0.0459226	0.730277	0.00129951	0.994792
	MAPRE3	22924	0.0342102	0.730971	0.0210901	0.85828
	ERF	2077	0.135412	0.732156	0.397598	0.258828
	CDK5	1020	-0.0893626	0.737009	0.18426	0.466539
	LCMT1	51451	-0.115251	0.737088	0.00313301	0.995124
	GADD45G	10912	-0.06665	0.741018	-0.194888	0.276844
	EHMT2	10919	0.0888483	0.741326	0.253604	0.292053
	MSX2	4488	0.054023	0.741451	0.052237	0.771572
	TTYH1	57348	-0.188703	0.741735	-0.0918063	0.896052
	BTG3	10950	-0.0354076	0.74227	0.00787749	0.955204
	IL1A	3552	-0.0440026	0.742314	-0.0671277	0.6193
	ABCB1	5243	-0.025324	0.743162	-0.0198137	0.82237
	ZBTB17	7709	0.064597	0.744229	0.301084	0.0741226
	CCNA1	8900	0.0794262	0.74542	0.113302	0.651658
	PGGT1B	5229	-0.231804	0.747368	-0.283445	0.70802
	ENSA	2029	-0.0682205	0.757148	-0.056457	0.821578
	MX2	4600	-0.0544592	0.758382	-0.0771434	0.672222
	CTCF	10664	-0.0821589	0.766677	-0.219104	0.385298
	PSMD2	5708	0.0902703	0.768687	0.00373544	0.99338
	CENPA	1058	0.09384	0.769647	0.293809	0.297598
	USP44	84101	-0.0606392	0.770138	0.0154954	0.953112
	CCNB1	891	0.0723802	0.771908	-0.134002	0.581177
	MCM3	4172	-0.0474181	0.776182	0.0558724	0.751305
	GAS6	2621	-0.0516063	0.776679	-0.102848	0.555376
	PPP2R2A	5520	0.0587618	0.77845	-0.0584666	0.797913
	APBB1	322	0.0777776	0.779337	0.355924	0.124583
	NEUROD1	4760	-0.0425616	0.780857	0.0390302	0.818346
	PSMB8	5696	-0.0451973	0.782845	-0.0056786	0.97951
	CENPL	91687	0.0655777	0.783595	-0.110432	0.641992
	LIG1	3978	-0.0971965	0.783701	0.0377126	0.931289
	CAMK2A	815	0.0239828	0.789808	0.0299505	0.750608
	EGFL6	25975	0.0278034	0.798317	0.0307165	0.791955
	ROPN1B	152015	0.0577712	0.800909	0.00149932	0.996067
	FBXW5	54461	-0.0544539	0.801032	0.126104	0.530206
	CDCA5	113130	0.0298136	0.803181	0.0109004	0.940709
	WEE1	7465	-0.074211	0.80735	0.042891	0.905223
	CHD3	1107	-0.048261	0.808377	-0.151686	0.385315
	CTCFL	140690	-0.0211602	0.808377	-0.0211243	0.823539
	PDGFRB	5159	0.0215026	0.809316	0.0243169	0.797204
	SMC5	23137	-0.109021	0.809797	-0.355719	0.367251
	FHL1	2273	0.0460733	0.810493	-0.0643529	0.741937
	MDM4	4194	0.0642432	0.810893	-0.144295	0.564904
	SAC3D1	29901	0.068705	0.811272	0.0935111	0.75099
	DUSP13	51207	-0.0598707	0.811885	0.0184622	0.95219
	SPDYA	245711	-0.0707586	0.815502	-0.0103887	0.979234
	PSME2	5721	0.0388895	0.818239	0.0388882	0.832134
	EGF	1950	-0.0244026	0.819182	-0.00976392	0.939862
	CCNB3	85417	0.0773035	0.820123	0.311671	0.272655
	PRMT5	10419	-0.0431066	0.8227	-0.131128	0.440196
	USP39	10713	0.0407693	0.828844	-0.042206	0.835356
	INTS7	25896	0.0756608	0.829687	-0.234463	0.448299
	FANCG	2189	-0.0774972	0.830505	0.0225473	0.959129
	RNF8	9025	-0.0495949	0.83204	-0.061676	0.800602
	SLC39A5	283375	-0.0220955	0.832311	0.048779	0.619207
	DCTN2	10540	0.0430766	0.832978	0.11292	0.542708
	CLSPN	63967	0.0659783	0.833262	-0.114148	0.710146
	RNF2	6045	-0.04788	0.836465	-0.109631	0.611457
	BMP2	650	-0.0383182	0.839546	-0.232904	0.119035
	TRIM21	6737	-0.0660465	0.83963	0.0205511	0.957995
	DTL	51514	0.0443976	0.839648	-0.136686	0.479002
	MAPK1	5594	-0.0449016	0.840854	0.0165237	0.950482
	NEDD9	4739	-0.0171976	0.847227	0.0367808	0.664724
	PPP2R1A	5518	-0.0547257	0.847624	0.062184	0.83694
	PSMA1	5682	0.0454541	0.850924	-0.0302311	0.912494
	RFWD2	64326	0.0628344	0.851099	-0.0622042	0.863427
	CHFR	55743	-0.0255174	0.853339	-0.112028	0.327178
	FOXA1	3169	0.0311779	0.856195	0.133546	0.349186
	MYH10	4628	-0.0388397	0.857777	-0.0425221	0.854307
	PSMD13	5719	-0.0308763	0.861135	-0.17177	0.217553
	MAD1L1	100127955	-0.0320769	0.863244	-0.13685	0.375984
	RPS6KA2	6196	0.0351698	0.866653	0.188812	0.254627
	NUPR1	26471	0.0227633	0.866867	0.072226	0.543048
	DYNLT1	6993	0.0386545	0.867874	-0.0307249	0.905402
	KLHDC3	116138	-0.0481098	0.868786	0.0341195	0.915972
	DLG1	1739	0.0529792	0.871432	0.124758	0.680441
	IL12B	3593	-0.0246309	0.874353	-0.0226795	0.893179
	EXO1	9156	0.0572862	0.875941	-0.116515	0.736427
	PSMB3	5691	-0.0301916	0.876096	0.0533645	0.777323
	MKI67	4288	0.0400848	0.876282	0.0572004	0.826332
	CCNA2	890	-0.0473347	0.881428	-0.0839958	0.785523
	PIWIL2	55124	-0.0289452	0.88163	0.0587658	0.749375
	IGF2	3481	0.0136586	0.883845	0.0241398	0.790277
	BIRC2	329	0.0820722	0.884261	-0.338873	0.467129
	ZFP42	132625	0.0312051	0.884284	-0.0322742	0.887582
	MAD2L1	4085	0.0811177	0.885773	-0.144665	0.791362
	DNM2	1785	-0.0468116	0.886393	0.270513	0.28708
	TPX2	22974	0.0489167	0.889484	-0.00173079	0.996545
	PPP2R2D	55844	0.0370151	0.890722	-0.171198	0.433933
	SPATA22	84690	-0.0133299	0.89235	0.0637085	0.425776
	TAF6	6878	0.0545034	0.895316	0.215023	0.538217
	KIF25	3834	-0.0126472	0.896631	0.00228335	0.98421
	CDK2AP1	8099	-0.0406319	0.899787	-0.149262	0.589907
	SYCP2	10388	0.0156888	0.899936	0.0194586	0.880924
	AKAP8	10270	-0.0374898	0.902624	-0.198388	0.418645
	HTRA2	27429	0.0313788	0.903904	0.0783672	0.743687
	PSMC4	5704	-0.0205676	0.9063	-0.0232515	0.899634
	FAM32A	26017	-0.0322213	0.907005	-0.300063	0.137485
	H1FOO	132243	0.0142118	0.909128	0.0477857	0.66361
	PSMA5	5686	-0.0376113	0.910186	-0.147091	0.605442
	NUP155	9631	-0.0341846	0.911257	-0.14075	0.589007
	SKIL	6498	0.0463049	0.914195	0.0394307	0.932394
	HPGD	3248	0.0130691	0.916833	0.0650083	0.527694
	NOX5	79400	-0.0124971	0.921615	0.00161213	0.991375
	PSMA7	5688	0.359367	0.923365	-2.08165	0.486021
	EYA1	2138	0.0117646	0.92946	0.0269565	0.83075
	GATA6	2627	-0.0186346	0.932461	0.0518971	0.797238
	NEUROG1	4762	0.16113	0.932583	-0.439064	0.802562
	FGFR1OP	11116	-0.0351605	0.93476	-0.197475	0.568612
	KCNA5	3741	-0.0123231	0.936162	-0.0139396	0.930631
	REEP4	80346	-0.0310754	0.936626	0.2799	0.336219
	CDK5RAP1	51654	0.0181703	0.936984	0.0450608	0.835288
	HORMAD2	150280	0.0135582	0.938211	0.0874594	0.526083
	RANGAP1	5905	-0.0261953	0.939848	-0.0896633	0.77077
	PAK6	56924	-0.0222868	0.941631	0.14238	0.554946
	KIF2B	84643	-0.018099	0.94602	-0.172906	0.384538
	SPO11	23626	0.00783404	0.946372	0.0236583	0.825589
	CDH13	1012	-0.0170372	0.948663	0.0462638	0.852143
	MAEL	84944	-0.0179661	0.948797	-0.171694	0.40874
	RAD51C	5889	-0.0194176	0.949371	-0.241471	0.264051
	PDE3A	5139	-0.00603841	0.950237	0.00128911	0.990246
	ZC3H12D	85313	-0.00613327	0.950966	-0.0743302	0.294218
	MCM4	4173	0.0146214	0.951111	-0.11637	0.526606
	PDCD2L	84306	0.0119748	0.951601	-0.115781	0.432458
	CDKN2B	1030	0.0134619	0.952009	-0.0757703	0.683252
	LATS1	9113	0.0428174	0.952284	0.0842627	0.905402
	CAPN3	825	0.00733364	0.95447	-0.0258948	0.823754
	DIRAS3	9077	0.00640216	0.954472	0.0277869	0.776254
	THOC5	8563	0.00956192	0.964323	0.0165338	0.93676
	TGFB2	7042	-0.010684	0.96786	-0.0257508	0.91664
	PSMB7	5695	-0.00851445	0.969729	-0.149021	0.317732
	NME6	10201	-0.00775095	0.970847	-0.015323	0.938665
	NANOG	79923	-0.00653085	0.97274	-0.0708278	0.612648
	ECD	11319	-0.00899759	0.974489	-0.234147	0.18458
	RPA2	6118	0.00566709	0.974771	-0.245928	0.0297729
	SENP2	59343	-0.00742621	0.976413	-0.0606286	0.757809
	KATNB1	10300	0.0142567	0.977479	0.26168	0.446956
	SYCP3	50511	0.00366615	0.978937	-0.0299882	0.784658
	GAS2L2	246176	-0.00355235	0.979802	-0.00221969	0.98699
	SLC26A8	116369	-0.00311272	0.981774	-0.0650192	0.48087
	IL12A	3592	0.00544148	0.98431	-0.261935	0.109435
	TRIP13	9319	0.00723271	0.98706	-0.384507	0.141142
	DAXX	1616	0.00290051	0.987106	-0.0400771	0.767619
	RAE1	8480	0.00491653	0.987855	-0.153054	0.465298
	TYMS	7298	-0.00369534	0.991461	-0.0765851	0.770187
	PRKAG3	53632	-0.00189012	0.993617	-0.0236607	0.908442
	PCNA	5111	-0.00322381	0.99523	-0.279222	0.41201
	ILKAP	80895	0.00204292	0.995257	-0.0830511	0.738793
