# Supplementary material for: A novel phosphatidylinositol 3-kinase (PI3K) inhibitor directs a potent FOXO-dependent, p53-independent cell cycle arrest phenotype characterized by the differential induction of a subset of FOXO-regulated genes
Source: Breast Cancer Res. 2014 Dec 9;16:482. doi: 10.1186/s13058-014-0482-y (PMC4303209; doi:10.1186/s13058-014-0482-y)
Supplement: Supplementary file 3 — Additional file 3: Table S1.: Primer sequences for quantitative real-time PCR, siRNA targeting and ChIP assays. This table indicates the complete 5′-3′ sequences for each gene of interest shown. All sequences were obtained from NZYTech (Lisbon, Portugal). (XLSX 12 KB) [file 13058_2014_482_MOESM3_ESM.xlsx]

## Sheet: Sheet1
		Supplemental Table 1. qRT-PCR, ChIP and siRNA sequences
		Gene of Interest	Primer sequence (5`-3`)
		TRIB2	Fwd	CACAGGTCTACCCCCATCAC
			Rev	CCCGATACAAGAAACGCAAT
		CITED2	Fwd	CCATATGATGGCCATGAACC
			Rev	GTATGTGCTCGCCCATTAGG
		CCNG2	Fwd	ACTTCTCGGGTTGTTGAACG
			Rev	AAGAGCCAAGAACCTGTCCA
		PTEN	Fwd	TCGTTAGCAGAAACAAAAGGA
			Rev	TGCTTTGAATCCAAAAACCTT
		BRCA1	Fwd	GCTCTTCGCGTTGAAGAAGT
			Rev	TCCAAACCTGTGTCAAGCTG
		NISCH	Fwd	GCAGCCATGAGTGGACAGTA
			Rev	TTCTCCCTCTTCTCCACCAA
		CyclinD1	Fwd	CCCTCGGTGTCCTACTTCAA
			Rev	GGGGATGGTCTCCTTCATCT
		TRAIL	Fwd	TTCACAGTGCTCCTGCAGTC
			Rev	ACGGAGTTGCCACTTGACTT
		p21	Fwd	GGAAGACCATGTGGACCTGT
			Rev	AAGATGTAGAGCGGGCCTTT
		PUMA	Fwd	GACCTCAACGCACAGTACGA
			Rev	TGGGTAAGGGCAGGAGTC
		BAX	Fwd	CTGACGGCAACTTCAACTG
			Rev	CACTGTGACCTGCTCCAGAA
		p27	Fwd	CCTCCTCCAAGACAAACAGC
			Rev	CTGTATTTGGAGGCACAGCA
		FASLG	Fwd	CAAGGGATTGGAATTGAGGA
			Rev	TGGAAGAAAAATGGGCTTTG
		CCNG2_ChIP	Fwd	ATTCATGAAGGCTCTAAGTTA
			Rev	GTTATTAAGCTGACACCTCTC
		distal p21_ChIP	Fwd	CTGGACTGGGCACTCTTGTC
			Rev	CTCCTACCATCCCCTTCCTC
		FasLG_ChIP	Fwd	AATCACTCATCTCACTGGGCTA
			Rev	AGGAATGGAAGGAGGGAAGA
		CDKN1B_ChIP	Fwd	GTCCCTTCCAGCTGTCACAT
			Rev	GGAAACCAACCTTCCGTTCT
		BIM_ChIP	Fwd	AGCAAGCAGAGTTACTCCGGTAAACA
			Rev	CCCGCTCCTACGCCCAATCA
		FOXO3a siRNA #1		GCAGGCCTCATCTCAGAGCTCTCTTGAAGCTCTGAGATGAGGCCTGC
		FOXO3a siRNA #2		CTGCGACGGCTGACTGAAATCTCTTGAATTTCAGTCAGCAGTCGCAG
		p53 siRNA #1		CUGGAAGACUCCAGUGGUA
		p53 siRNA #2		AAGACUCCAGUGGUAAUCUAC
		Scramble siRNA		CGCTGACCCTGAAGTTCAT
