# Supplementary material for: A novel phosphatidylinositol 3-kinase (PI3K) inhibitor directs a potent FOXO-dependent, p53-independent cell cycle arrest phenotype characterized by the differential induction of a subset of FOXO-regulated genes
Source: Breast Cancer Res. 2014 Dec 9;16:482. doi: 10.1186/s13058-014-0482-y (PMC4303209; doi:10.1186/s13058-014-0482-y)
Supplement: Supplementary file 6 — Additional file 6: Table S3.: Ranking analysis of key apoptosis genes. This table shows 1,452 apoptosis-related genes used for our clustering analysis. The table includes gene symbols, their corresponding Entrez gene identities, each averaged log2 fold change and their adjusted P values following the analysis of our gene array studies ((ETP-45658 vs DMSO) and (PI-103 vs DMSO); across four replicates) using LIMMA. (XLSX 137 KB) [file 13058_2014_482_MOESM6_ESM.xlsx]

## Sheet: Apoptosis
	Supplemental Table 3.
	Apoptosis genes
	GeneName	Gene	ETP-45658 log2FC	Adjusted P Value	PI-103 log2FC	Adjusted P Value
	SOX9	6662	-2.38124	2.19339e-09	-2.01441	1.38546e-08
	CITED2	10370	2.2614	3.83311e-07	2.31177	3.32828e-07
	FOSL1	8061	-2.50243	4.92853e-07	-2.53071	4.63519e-07
	BBC3	27113	2.14785	2.01788e-06	2.07227	2.39073e-06
	DUSP2	1844	-2.12409	2.20142e-06	-2.15624	1.97721e-06
	PHLDA1	22822	-2.09464	2.20142e-06	-2.15446	1.97721e-06
	MCL1	4170	-1.36473	3.54021e-06	-1.34911	3.39635e-06
	HSPA1A	3303	-2.76413	4.021e-06	-2.36114	9.67365e-06
	IER3	8870	-1.78853	5.15936e-06	-2.26459	1.17073e-06
	TNF	7124	-1.6473	5.15936e-06	-1.86627	2.39073e-06
	DDIT3	1649	2.36398	5.34952e-06	2.07835	1.12041e-05
	RRAGC	64121	1.85992	5.90652e-06	1.5562	1.91471e-05
	BTG2	7832	-1.10852	6.33504e-06	-1.05111	9.16778e-06
	BAG3	9531	-0.997983	6.88504e-06	-0.812123	2.64327e-05
	DUSP6	1848	-2.17486	8.16451e-06	-1.95472	1.58954e-05
	HK2	3099	-1.19282	8.16451e-06	-1.42807	2.60905e-06
	PSME3	10197	-1.31416	9.0733e-06	-1.22237	1.37621e-05
	KLF11	8462	1.33695	1.08731e-05	1.20159	2.23848e-05
	NRG1	3084	-1.14749	1.35888e-05	-1.16353	1.16136e-05
	PHLDA2	7262	-2.93256	1.4134e-05	-3.1196	9.44583e-06
	PLAGL2	5326	-1.4929	1.51869e-05	-1.2958	3.63527e-05
	FGFR2	2263	1.54262	1.70554e-05	1.80589	6.59786e-06
	NTF3	4908	-1.25077	1.90547e-05	-1.09887	4.34548e-05
	THBS1	7057	-0.940782	2.17362e-05	-0.908155	2.70961e-05
	ING5	84289	-0.932297	2.33759e-05	-0.960513	1.91765e-05
	PINK1	65018	1.62452	2.51119e-05	1.91828	8.47798e-06
	TNFRSF21	27242	-1.17782	2.51119e-05	-1.07112	4.49923e-05
	TP53INP1	94241	0.91997	2.63043e-05	0.889679	3.11608e-05
	IFIT2	3433	1.72437	3.12049e-05	1.64285	4.05988e-05
	AATK	9625	1.73213	3.21902e-05	1.49156	8.50944e-05
	JMY	133746	1.01575	3.29207e-05	1.00754	3.1746e-05
	DAD1	1603	-0.541715	3.67759e-05	-0.506303	5.35235e-05
	MKNK2	2872	-0.749688	4.08074e-05	-0.826281	2.12976e-05
	PPP1R15A	23645	1.01071	4.23369e-05	0.512923	0.00308341
	DDX3X	1654	-1.15613	4.51227e-05	-1.13376	4.89286e-05
	SRA1	10011	-0.924352	4.56858e-05	-0.916036	4.64017e-05
	BTG1	694	1.14247	5.55085e-05	1.19722	3.83237e-05
	TNS4	84951	-1.36624	5.86153e-05	-1.15682	0.000171819
	IRF5	3663	1.12524	6.17533e-05	1.33987	1.91172e-05
	SQSTM1	8878	0.788394	6.40807e-05	0.782066	6.64806e-05
	PPIF	10105	-1.00582	6.70737e-05	-1.13648	2.94479e-05
	EGR1	1958	-3.89731	6.86949e-05	-2.60819	0.000955367
	PDCD4	27250	1.28109	7.37822e-05	1.70337	1.08995e-05
	ING4	51147	1.4651	7.82206e-05	1.59492	4.29974e-05
	LEF1	51176	-0.842369	9.18874e-05	-0.888179	6.40279e-05
	TXNIP	10628	2.13125	9.22563e-05	2.20579	7.26839e-05
	JUN	3725	-0.91166	0.000118578	-0.937324	9.97309e-05
	NR4A3	8013	0.734524	0.000118578	0.336881	0.0126115
	ADORA1	134	-2.01164	0.000123433	-1.87019	0.00020145
	HMOX1	3162	1.16705	0.000126658	1.04987	0.000255112
	DLC1	10395	-0.91807	0.00012875	-1.00957	6.64806e-05
	CDKN1B	1027	1.1293	0.000140998	1.11609	0.000149507
	TRAIP	10293	0.639473	0.000151764	0.566416	0.000340789
	EPHA2	1969	-2.19535	0.00015829	-1.80641	0.000575158
	ACTN1	87	-0.608566	0.000164349	-0.456561	0.00104281
	ZC3H8	84524	1.5189	0.000168891	1.37511	0.000328701
	DCUN1D3	123879	-1.08121	0.000182522	-0.855342	0.000835563
	BAG1	573	1.16975	0.000187668	1.11342	0.000260917
	TNFRSF10B	8795	-0.934861	0.000191852	-0.90787	0.000232652
	TFPT	29844	-0.708376	0.000194977	-0.472344	0.00241946
	DYRK2	8445	-0.546487	0.000196005	-0.466986	0.000560092
	SPRY2	10253	-1.06386	0.0001984	-0.929836	0.00048748
	MAP3K9	4293	-0.89856	0.000201269	-0.693314	0.00106687
	CHST11	50515	-0.797674	0.000214416	-0.94623	6.9045e-05
	PSMB2	5690	-0.547126	0.000215722	-0.43223	0.000994593
	TRAF1	7185	-0.690403	0.000217991	-0.62589	0.000430066
	PLK3	1263	-1.80786	0.000221488	-1.5913	0.000532983
	DYNLL2	140735	-0.697188	0.000229527	-0.653828	0.000369711
	PMAIP1	5366	-1.09273	0.000232644	-1.12085	0.000205729
	SHB	6461	-0.875873	0.000250659	-0.563401	0.00377373
	NOL3	8996	0.513806	0.000273672	0.48612	0.000407181
	ARHGDIA	396	-1.11818	0.000305021	-0.903682	0.00118169
	BEX2	84707	0.736352	0.000372934	0.833449	0.000167592
	WWOX	51741	-0.808866	0.000393454	-0.80808	0.000410448
	TMEM109	79073	-0.625512	0.000405566	-0.55384	0.000892715
	CTH	1491	0.708187	0.000408527	0.72213	0.000371414
	GSK3B	2932	-0.607047	0.000417759	-0.454887	0.00244715
	C6orf120	387263	-0.614709	0.000418683	-0.573336	0.000668131
	FOXC1	2296	-0.876052	0.000420309	-0.766549	0.00099272
	IRS2	8660	0.731504	0.000449996	0.876378	0.00014032
	ATF5	22809	-1.2755	0.00045216	-1.25428	0.000519331
	GAS1	2619	0.71101	0.000479043	0.755584	0.000334034
	BCL2L1	598	-0.991492	0.000485794	-0.918981	0.000808256
	DUSP1	1843	-0.931011	0.000491339	-0.801244	0.00127714
	ZC3H12A	80149	-1.16776	0.000504885	-1.24805	0.000340303
	TGFBR2	7048	0.848437	0.000519394	0.950079	0.000255112
	RAPGEF2	9693	0.86349	0.000524094	0.947826	0.000296485
	HAND2	9464	-0.617354	0.0005242	-0.690968	0.000259897
	PEA15	8682	0.593301	0.000531938	0.568949	0.000716315
	PDPK1	5170	0.54134	0.000581502	0.478488	0.00127714
	CDKN2D	1032	0.891386	0.000583723	0.903245	0.000558262
	SRPK2	6733	0.850487	0.000587174	0.776313	0.00106053
	MLLT11	10962	-0.776756	0.000587332	-0.868087	0.000296485
	UTP11L	51118	-0.844055	0.000590336	-0.906382	0.000385706
	CLCF1	23529	-0.993208	0.00059908	-0.681963	0.00562716
	SP100	6672	0.967727	0.000619556	0.688284	0.00474611
	RAG1	5896	0.656531	0.000622635	0.687599	0.000481048
	HMGA2	8091	-1.65563	0.000645485	-1.50828	0.0011688
	BRMS1	25855	-0.580356	0.000648067	-0.475577	0.0021871
	SIRT1	23411	1.26265	0.000666987	1.16896	0.00109938
	CTSC	1075	-0.466283	0.000682287	-0.3327	0.00512437
	UBE2M	9040	-0.487143	0.000694934	-0.417177	0.001812
	INHBB	3625	-1.02407	0.000712745	-0.798822	0.0032267
	VAV3	10451	2.24217	0.000712745	2.27162	0.000683945
	ELL3	80237	1.09508	0.000713129	1.04546	0.000982468
	TNFRSF12A	51330	-0.850333	0.000717617	-0.618907	0.00480787
	NR4A2	4929	0.760679	0.000731861	0.442303	0.0162256
	CSNK2A1	1457	-0.54504	0.000734257	-0.646636	0.000256437
	PIM3	415116	0.693373	0.000748897	0.644112	0.00122139
	USP47	55031	0.762229	0.000749828	0.614208	0.0028026
	EGLN3	112399	-0.473996	0.000761	-0.441094	0.00123255
	GCLC	2729	1.03322	0.000777569	0.811587	0.0033677
	TNFRSF25	8718	-0.499361	0.000778228	-0.548587	0.000451437
	TATDN1	83940	0.636415	0.00078255	0.553959	0.00185579
	NUP62	23636	-0.575532	0.000790617	-0.626998	0.000485225
	BCAR1	9564	-0.596921	0.000792896	-0.479734	0.00300057
	SOCS3	9021	-1.264	0.000854253	-0.839901	0.00930036
	MNT	4335	1.62368	0.000881448	1.53826	0.00127966
	SH3RF1	57630	-0.398569	0.000883381	-0.495479	0.000229096
	SFN	2810	-1.18189	0.000996517	-1.15038	0.00121958
	PIM1	5292	1.1309	0.00101376	1.29233	0.00045888
	TBX3	6926	-0.702252	0.00102934	-0.690724	0.00117594
	DIDO1	11083	-0.773113	0.00103182	-0.397701	0.0374744
	CKAP2	26586	0.828636	0.00109402	0.629265	0.00553902
	MRPL41	64975	-0.544952	0.00110225	-0.467266	0.00278862
	TNFRSF1A	7132	-1.03696	0.00110884	-0.920703	0.00229068
	GAL	51083	-0.531457	0.00111112	-0.333454	0.0154764
	ADM	133	-0.85579	0.00120126	-0.87481	0.00108051
	TNFRSF10A	8797	-0.657399	0.00122395	-0.907212	0.000160619
	SIN3A	25942	0.787809	0.00124136	0.890847	0.000607938
	MAP3K5	4217	-0.666169	0.00128699	-0.659955	0.00140725
	FASTK	10922	-0.42271	0.00131834	-0.187396	0.0799854
	BMF	90427	2.29854	0.00136905	2.20092	0.00180609
	GULP1	51454	1.61584	0.00136929	1.66283	0.00118987
	CSF2	1437	-0.665757	0.00154557	-0.616495	0.00248069
	WT1	7490	-0.635295	0.00154613	-0.651744	0.00136849
	OXR1	55074	0.502375	0.00155916	0.376366	0.00829227
	VDR	7421	-0.801331	0.00159935	-1.02448	0.0003681
	ASNS	440	-0.403833	0.00164003	-0.385264	0.00222571
	PLEKHG2	64857	-0.831609	0.00165771	-0.515983	0.0227778
	EGR2	1959	-0.339662	0.0016593	-0.367337	0.00107923
	TLR3	7098	0.852866	0.0016593	0.801325	0.00246353
	NR3C1	2908	1.30332	0.00169448	1.04172	0.00634536
	HMGB2	3148	1.23175	0.00177179	1.07023	0.00409117
	POU4F1	5457	-0.504421	0.0018272	-0.488175	0.00227028
	EIF2AK3	9451	0.630982	0.00184837	0.495102	0.00757472
	CTGF	1490	-0.596724	0.00184945	-0.354312	0.030468
	ETS1	2113	-0.589923	0.00186052	-0.820222	0.000250265
	PDK2	5164	1.06399	0.00187742	1.52386	0.000207659
	CARD9	728489	-0.457461	0.00198513	-0.429704	0.00294105
	PPM1F	9647	-0.513235	0.00200988	-0.302381	0.0337935
	EI24	9538	-0.507243	0.00203592	-0.583484	0.000925371
	TNFRSF6B	8771	-1.09354	0.00208272	-1.30365	0.000762554
	TWIST2	117581	-0.722127	0.00212688	-0.613023	0.00562716
	CASP8	841	0.613092	0.00217843	0.0447355	0.84714
	ELMO3	79767	-0.597286	0.002261	-0.530417	0.0046166
	RRN3	730092	0.619118	0.00229947	0.522406	0.00629051
	KRT18	3875	-0.480588	0.00230464	-0.442418	0.00381712
	CASP2	835	-0.918085	0.00233932	-0.763159	0.00691589
	FXN	2395	-0.578791	0.00237646	-0.514219	0.00483856
	TNFAIP3	7128	-0.659478	0.00241783	-0.85311	0.000538393
	ING3	54556	0.777357	0.00241808	0.72403	0.00375202
	MOAP1	64112	1.31826	0.00245315	0.507396	0.17851
	VAV1	7409	0.57345	0.00248071	0.640991	0.00133677
	PPP2R5C	5527	0.888028	0.00248272	0.778462	0.00544973
	HRK	8739	0.384878	0.00255887	0.39878	0.00214156
	RB1CC1	9821	1.45683	0.00255887	1.48387	0.00236526
	ARHGEF2	9181	-0.734031	0.00257976	-0.508653	0.0192723
	RBM5	10181	0.715619	0.00261023	0.638119	0.00518176
	PSEN1	5663	0.417988	0.00262448	0.371566	0.00531763
	DNM1L	10059	0.673894	0.00265374	0.44406	0.0251277
	TRAF4	9618	-0.910015	0.00266704	-0.923937	0.00251498
	ADAM17	6868	0.578188	0.00268321	0.52697	0.0047362
	NGEF	25791	0.587647	0.00268425	0.857006	0.000277389
	TRPS1	7227	0.7121	0.00269018	0.633576	0.00544235
	NISCH	11188	0.947601	0.00292417	0.538057	0.0526747
	DYNLL1	8655	-0.944402	0.00296239	-1.05454	0.00163271
	TRIAP1	51499	-0.820448	0.0030405	-0.858484	0.00244548
	AKT1S1	84335	-0.938725	0.00305772	-0.609729	0.0304391
	ANGPTL4	51129	-0.966635	0.00306219	-0.819015	0.00810734
	BIK	638	-0.814792	0.00328242	-0.57111	0.0225613
	TNFRSF11B	4982	0.707148	0.00339397	0.965988	0.00056014
	CFLAR	8837	-0.499305	0.00340465	-0.54238	0.00220921
	TAX1BP1	8887	1.3759	0.00341807	1.26686	0.00572759
	H1F0	3005	0.826086	0.00346182	0.833872	0.00343151
	ARF6	382	-0.681552	0.00346753	-0.565869	0.0101625
	TGM2	7052	-0.663074	0.00356256	-0.689994	0.0029638
	BNIP3L	665	1.08462	0.00357102	1.13242	0.00292299
	ACVR1	90	0.53422	0.00363638	0.551978	0.00317334
	PDCD6	10016	-0.540426	0.00385127	-0.490579	0.00694102
	CYLD	1540	0.499041	0.0038839	0.377295	0.0180782
	BCAP31	10134	-0.393227	0.00397933	-0.357041	0.00715791
	TRIM35	23087	0.472923	0.00399145	0.204997	0.163584
	FADD	8772	-0.521923	0.0040874	-0.616712	0.00163271
	TRAF3	7187	-0.695814	0.00430708	-0.945671	0.000753156
	ITGA5	3678	-0.764166	0.00437341	-0.454233	0.0583282
	NOC2L	26155	-0.773295	0.00438067	-0.8554	0.00259105
	RRAGA	10670	-0.330806	0.00439354	-0.31474	0.00616399
	ELMO2	63916	0.581084	0.00462433	0.584563	0.00474592
	FNTA	2339	1.05073	0.00463288	0.62854	0.0595442
	BUB1	699	0.803007	0.00464553	0.590569	0.0242315
	APH1B	83464	-0.558957	0.00475199	-0.243109	0.177492
	BLCAP	10904	-0.662356	0.00503744	-0.471933	0.0300739
	SNAI1	6615	-0.710322	0.00503744	-0.868241	0.00167943
	SERPINB9	5272	-0.261069	0.0050891	-0.43849	0.000233224
	TNFRSF10D	8793	-0.443537	0.00520559	-0.50769	0.00253818
	PIM2	11040	-0.863372	0.00522253	-0.544219	0.0526484
	SAP18	10284	0.262105	0.00523077	0.198212	0.023428
	AHR	196	0.994865	0.0052822	0.783165	0.0195045
	RHBDD1	84236	-0.533381	0.0055227	-0.42515	0.0191431
	TFAP2A	7020	-0.421762	0.00556695	-0.506825	0.00205746
	CASP8AP2	9994	0.813407	0.00562429	0.613558	0.0253516
	TRIM2	23321	1.07772	0.00568783	0.861828	0.0193389
	RFFL	117584	-0.487877	0.00571493	-0.444521	0.010052
	BCL3	602	-0.569119	0.00593822	-1.07697	0.000129121
	IL6R	3570	0.499213	0.00611438	0.551186	0.00372628
	NKX2-5	1482	-0.752993	0.00612214	-0.571632	0.0266718
	PAK7	57144	0.395851	0.00616626	0.450997	0.00316801
	VCP	7415	-0.340511	0.00629756	-0.262318	0.0254185
	PERP	64065	0.653371	0.00635506	0.730948	0.00359901
	FOXL2	668	-0.811608	0.00638736	-0.465128	0.0875933
	MYD88	4615	-0.689251	0.00638756	-0.600762	0.0141089
	HIGD2A	192286	-0.397798	0.00644459	-0.187624	0.166094
	ERCC5	2073	0.895584	0.00659456	0.822597	0.011089
	TPT1	7178	0.799153	0.00660577	0.37648	0.168913
	NDUFS1	4719	0.45903	0.00665956	0.293799	0.0594177
	PTEN	5728	1.01377	0.00669221	0.958233	0.00971569
	ARHGEF3	50650	0.584236	0.00674762	0.50612	0.0153885
	SLK	9748	0.937853	0.00675493	0.85682	0.0116604
	IRF3	3661	-0.603534	0.00677689	-0.472451	0.0251779
	AXIN1	8312	0.481367	0.00680587	0.422164	0.0145763
	MYC	4609	0.553788	0.00700193	0.420992	0.029767
	FXR1	8087	0.876369	0.00710888	0.653281	0.0330579
	ZNF16	7564	0.342877	0.00738384	0.344276	0.00782811
	PHIP	55023	1.24277	0.00772423	1.0714	0.0179147
	MAL	4118	-0.68257	0.00775719	-0.4286	0.0718765
	PRKCZ	5590	0.429694	0.00775719	0.564809	0.00178012
	BNIP1	662	0.671701	0.00779159	0.319981	0.178584
	RAD21	5885	1.04289	0.00793719	0.829398	0.0271277
	TIAM2	26230	0.41014	0.00803234	0.365403	0.0158501
	PDK4	5166	0.79191	0.00816158	0.866362	0.00541829
	BRCA1	672	0.791506	0.00820801	0.740895	0.0124975
	ZDHHC16	84287	-0.470635	0.00822726	-0.316351	0.0575825
	MYBBP1A	10514	-0.538114	0.00824172	-0.30298	0.111066
	SLC9A1	6548	-0.600238	0.00831094	-0.631994	0.00685581
	CD40	958	-0.419863	0.00833975	-0.611682	0.00105389
	UBE4B	10277	-0.652218	0.00837215	-0.565359	0.0188133
	NRP1	8829	-0.516505	0.00838489	-0.252081	0.173937
	TIMM50	92609	-0.438521	0.00840581	-0.337109	0.0333171
	TERF1	7013	0.607	0.0084347	0.375638	0.0805524
	HDAC1	3065	-0.48693	0.00861221	-0.547043	0.00493932
	TRIM24	8805	0.836153	0.00863423	0.82637	0.00999368
	APAF1	317	0.549848	0.00869981	0.575352	0.00745829
	CASP9	842	0.371916	0.00876818	0.132843	0.350811
	DHCR24	1718	-0.643402	0.00877899	-0.730157	0.00478286
	VDAC1	7416	-0.388888	0.00878204	-0.420861	0.00628176
	CDKN1A	1026	-1.401	0.00883802	-1.22916	0.018722
	FLCN	201163	0.967968	0.00890801	0.778016	0.0287165
	ROCK1	6093	0.614848	0.00892846	0.642306	0.00773287
	LHX4	89884	0.902035	0.00911117	0.650064	0.0470939
	CPEB4	80315	0.57678	0.00913853	0.553226	0.0123366
	MSH2	4436	0.938986	0.00916056	0.785572	0.0242627
	TRIM32	22954	-0.374485	0.00961732	-0.315276	0.0245023
	NOG	9241	-0.420041	0.00967192	-0.308295	0.0457868
	UBE2B	7320	0.581564	0.00967763	0.651565	0.00568627
	STEAP3	55240	-0.5688	0.00970543	-0.441036	0.0361819
	OCLN	4950	0.639077	0.00972477	0.408598	0.078853
	DNASE2	1777	0.535959	0.00977616	0.667115	0.00316775
	UBC	7316	0.294085	0.0098231	0.332642	0.00547566
	NPTX1	4884	-0.350352	0.00985545	-0.756245	0.000102378
	PRAME	23532	-0.400837	0.00993889	-0.450289	0.00577282
	MAP3K11	4296	-0.949457	0.00995657	-0.576741	0.0969588
	RAD9A	5883	0.685616	0.0100103	0.679179	0.0114138
	AKT1	207	-0.607695	0.0102542	-0.57872	0.0143734
	PDCD6IP	10015	0.516351	0.010632	0.603358	0.00496645
	RUNX3	864	-0.494377	0.0106458	-0.359324	0.0514613
	TSC22D3	1831	0.688941	0.0109602	0.498903	0.0535771
	ATF2	1386	0.857356	0.0109833	0.877679	0.0106093
	TMF1	7110	0.559648	0.0110334	0.593957	0.00881554
	RPS27A	6233	0.40064	0.0110775	0.447318	0.00677074
	BFAR	51283	0.563728	0.0112512	0.201305	0.378682
	SATB1	6304	0.588672	0.0112816	0.836482	0.00173122
	YWHAH	7533	-0.468562	0.0113827	-0.48109	0.0108686
	SIAH2	6478	-0.579029	0.011405	-0.478708	0.0315131
	PML	5371	-0.803667	0.0115585	-0.410252	0.18331
	KRIT1	889	0.668107	0.0117326	0.580418	0.0257319
	BLOC1S2	282991	0.497693	0.0117389	0.288239	0.127753
	PPP2R1B	5519	-0.531711	0.0118323	-0.662917	0.00390449
	DLG5	9231	-0.344021	0.0120839	-0.211612	0.106899
	ANXA1	301	0.990981	0.0122133	0.803118	0.0367712
	RHOT1	55288	0.619694	0.0122653	0.53481	0.0277705
	BCAP29	55973	0.449294	0.0125194	0.0829193	0.695781
	RIPK2	8767	0.592188	0.0125686	0.379167	0.0955252
	SLTM	79811	0.762537	0.0126002	0.71282	0.01945
	KITLG	4254	-0.228274	0.0126118	-0.217609	0.017751
	TGFB1	7040	-0.639909	0.0126873	-0.435523	0.0767911
	DHRS2	10202	0.711254	0.012734	0.281329	0.335791
	CD2	914	-0.352195	0.0128091	-0.198223	0.147432
	GZMM	3004	-0.522707	0.0128312	-0.381068	0.0595442
	PPARD	5467	-0.520277	0.0128934	-0.189493	0.383768
	MPV17L	255027	-0.36671	0.0134324	-0.430816	0.00639126
	PCBP4	57060	-0.519376	0.0135721	-0.274608	0.182054
	SIX1	6495	-0.507233	0.013748	-0.699827	0.00261722
	UBA52	7311	0.322451	0.014004	0.306104	0.0199059
	SUPV3L1	6832	0.440128	0.0143638	0.284412	0.101697
	E2F2	1870	-0.580882	0.0147793	-0.377068	0.102063
	SNW1	22938	0.68565	0.014829	0.53841	0.049609
	DDIT4	54541	-0.893432	0.0152374	-1.20073	0.0034154
	KRT8	3856	-0.517722	0.0152936	-0.276792	0.188196
	ABR	29	-0.379946	0.0154517	-0.279385	0.0666013
	IFIH1	64135	0.885051	0.015507	0.871816	0.0184596
	ADD1	118	-0.294991	0.0155921	-0.173387	0.145546
	WNT4	54361	-0.708847	0.0157124	-0.419299	0.143664
	PAK4	10298	-0.600695	0.0157831	-0.420388	0.0815431
	PSMF1	9491	-0.383427	0.0158232	-0.344052	0.029318
	AATF	26574	-0.361846	0.0159738	-0.414507	0.0088095
	CD44	960	-0.380212	0.016204	-0.262383	0.0878686
	AES	166	-0.292688	0.0162552	-0.0556639	0.703393
	API5	8539	-0.382467	0.0163012	-0.496996	0.00452473
	CDKN2A	1029	0.240149	0.0164282	0.303295	0.00536806
	PAWR	5074	0.858294	0.0166329	0.875957	0.0167503
	AHI1	54806	0.584538	0.0170063	0.379802	0.112818
	MLH1	4292	0.537676	0.0171794	0.343274	0.120061
	DNASE1	1773	0.250227	0.0171935	0.269316	0.0132526
	PLEKHF1	79156	-0.469445	0.0173106	-0.466243	0.0199133
	RABEP1	9135	0.615906	0.0174074	0.491714	0.0533972
	PSMA4	5685	0.609372	0.0174411	0.469565	0.0615975
	SPHK2	56848	-0.627577	0.0174629	-0.341091	0.194858
	STAT5A	6776	0.568754	0.0176358	0.391863	0.0944033
	DAB2	1601	-0.231571	0.0177831	-0.118495	0.227427
	PLK2	10769	-0.887329	0.0177831	-0.92737	0.0160404
	NEK6	10783	-0.619861	0.0179778	-0.675242	0.0130989
	ITGB3BP	23421	0.77346	0.0180029	0.693009	0.0337372
	PIK3CA	5290	0.795135	0.0181838	0.817787	0.017751
	DFFA	1676	-0.315571	0.0185212	-0.256096	0.0527767
	ATG7	10533	-0.393066	0.0186019	-0.413623	0.0162565
	BMP7	655	-0.343837	0.0186578	-0.324269	0.0276558
	STXBP1	6812	-0.504234	0.0187547	-0.400254	0.0582341
	PLAGL1	5325	0.310169	0.0189267	0.316554	0.019226
	ACIN1	22985	-0.352265	0.0192662	-0.227723	0.125057
	SCG2	7857	0.616529	0.0193849	0.168329	0.575929
	TRIB3	57761	0.342534	0.0197225	0.0760463	0.664774
	NGB	58157	-0.40954	0.0197261	-0.259663	0.135199
	CASP6	839	0.573525	0.0198321	0.478497	0.0500649
	CFDP1	10428	0.55931	0.0201555	0.410641	0.0832182
	MIF	4282	0.242075	0.0201566	0.230302	0.0286832
	DSP	1832	0.613402	0.0203396	0.621687	0.0213667
	CCNG1	900	0.907779	0.020525	0.460101	0.249289
	ECT2	1894	1.05782	0.0207849	0.836088	0.0649253
	SLC9A3R1	9368	-0.59286	0.021152	-0.528166	0.0404021
	TOPORS	10210	0.699868	0.0212139	0.597558	0.0484028
	AKAP13	11214	-0.384442	0.0213271	-0.353572	0.0354567
	WNT10B	7480	-0.451253	0.0214157	-0.488333	0.0164753
	GDF5	8200	-0.419143	0.0214655	-0.438339	0.019509
	ARAF	369	-0.541601	0.0216187	-0.33648	0.15304
	CIDEC	63924	0.345931	0.0218195	0.29179	0.0523314
	NES	10763	-0.458188	0.0219369	-0.276832	0.167944
	PSMD12	5718	-0.582442	0.0219409	-0.767988	0.00603471
	SAP30BP	29115	-0.314393	0.0219893	-0.468187	0.00301793
	SYVN1	84447	0.454531	0.0220393	0.494693	0.0165804
	SOX2	6657	0.297536	0.0220586	0.228415	0.0761789
	PNMA3	29944	0.55862	0.022315	0.668301	0.0103465
	FGFR1	2260	-0.386922	0.022366	-0.373925	0.029767
	PNMA1	9240	0.38622	0.022366	0.459246	0.0107397
	KIAA0141	9812	0.421769	0.0224201	0.467932	0.0154051
	IKBKE	9641	-0.591796	0.0227673	-0.666534	0.0145204
	PDCD1	5133	-0.432019	0.0228558	-0.284295	0.133617
	CTSL	1514	0.44593	0.023049	0.328739	0.0916907
	MNAT1	4331	0.728977	0.0231473	0.589206	0.0654796
	XRCC2	7516	-0.595644	0.0231669	-0.599336	0.0255419
	CAT	847	0.577094	0.023391	0.456488	0.0715739
	F2R	2149	0.260472	0.023391	0.377249	0.00381962
	WFS1	7466	-0.737923	0.0239367	-0.599122	0.0662634
	FGD4	121512	0.636951	0.0240409	0.646135	0.0255879
	BCL2	596	-0.310001	0.02421	-0.342134	0.017253
	MAGI3	260425	0.325489	0.0247654	0.31253	0.034041
	PDCD6	728613	-0.284738	0.0248396	-0.272524	0.0346578
	UACA	55075	0.817166	0.0248596	0.828932	0.0266182
	PAX3	5077	-0.276511	0.0253646	-0.114116	0.395276
	PRMT2	3275	0.361158	0.0253646	0.28867	0.0736317
	CAST	831	0.571597	0.025424	0.459432	0.0722496
	PAX7	5081	-0.259789	0.0258918	-0.197112	0.0907644
	RPS3A	6189	0.668639	0.0259071	0.495864	0.0985936
	BNIP2	663	0.526751	0.0264367	0.428762	0.0712674
	ERBB3	2065	0.557068	0.0267332	0.80875	0.00449389
	SKI	6497	-0.662845	0.0268054	-0.564634	0.0603783
	SH3GLB1	51100	0.592193	0.0270349	0.561281	0.039336
	SIX4	51804	0.563983	0.0270349	0.497345	0.0530841
	TRAF5	7188	0.440588	0.0270951	0.34979	0.0797518
	CYCS	54205	-0.445535	0.0272934	-0.602073	0.00690038
	LY86	9450	-0.440501	0.0272934	-0.203054	0.341945
	CSE1L	1434	0.84053	0.0274068	0.550932	0.153002
	IL6	3569	0.420807	0.0275388	0.00597588	0.984564
	MBD4	8930	0.488886	0.0275945	0.293874	0.195427
	MAX	4149	-0.287719	0.0280764	-0.35126	0.0121652
	SH3KBP1	30011	0.49142	0.028238	0.268431	0.248209
	TOP2A	7153	0.987363	0.0282386	0.914154	0.0453858
	STAMBP	10617	0.425029	0.0282854	0.274764	0.162751
	CD3G	917	-0.295329	0.0283145	-0.21712	0.109333
	IER3IP1	51124	0.462628	0.0285485	0.356612	0.0929415
	TIMP1	7076	-0.528545	0.0293213	-0.136851	0.640359
	IFI16	3428	0.356757	0.0295865	0.333564	0.0455723
	PDK1	5163	0.561995	0.0297899	0.405339	0.120512
	NBN	4683	0.83901	0.0298908	0.618955	0.112488
	CCAR1	55749	0.835907	0.0299491	0.551705	0.1591
	TNFAIP8	25816	0.705526	0.0299809	0.677479	0.041104
	RPS6KA3	6197	0.412402	0.0303347	0.272745	0.159619
	AVEN	57099	-0.626918	0.0304831	-0.638391	0.0323438
	NET1	10276	0.571252	0.0304898	0.502721	0.0598544
	APBB2	323	-0.357417	0.0306636	-0.179719	0.306855
	YWHAG	7532	-0.491941	0.0313406	-0.883187	0.00163094
	SAV1	60485	0.676352	0.032301	0.586089	0.0669532
	EAF2	55840	0.437954	0.0325594	0.144282	0.542908
	PRKCI	5584	0.582774	0.032942	0.47668	0.0843332
	ROCK2	9475	0.291026	0.032942	0.195242	0.161625
	NF1	4763	0.411781	0.0330739	0.451132	0.0250186
	RAC1	5879	-0.257731	0.033836	-0.225535	0.0670638
	RASA1	5921	0.488333	0.033836	0.471961	0.0450604
	MUC1	4582	-0.900693	0.0340686	-0.282302	0.571548
	TWIST1	7291	0.400757	0.0341861	0.424924	0.0302084
	WNT3A	89780	-0.584571	0.0348567	-0.352435	0.221049
	MAEA	10296	-0.218571	0.0349753	-0.106302	0.344052
	JAK2	3717	0.352971	0.0351502	0.368894	0.0333171
	AMIGO2	347902	0.532463	0.035343	0.458073	0.0744131
	TFAP4	7023	0.268033	0.035343	0.386386	0.00673335
	PARP2	10038	0.418504	0.0358808	0.325581	0.108461
	TMEM161A	54929	-0.566944	0.0360386	-0.336854	0.233083
	HSP90AA1	3320	1.06562	0.0361095	0.716772	0.170781
	DUSP22	56940	0.419366	0.036535	0.20899	0.336687
	ITGB1	3688	0.721739	0.0366853	0.582537	0.0970667
	BCL6	604	0.771186	0.0368978	1.19661	0.00470059
	TRADD	8717	0.339549	0.0374299	0.505807	0.00603471
	FGD3	89846	0.595662	0.0375138	0.89472	0.00577282
	UBE2Z	65264	-0.41403	0.0376138	-0.419875	0.0408414
	OBSCN	84033	0.276749	0.0379029	0.392215	0.00801948
	NFE2L2	4780	0.726603	0.0380274	0.539986	0.1314
	NUDT2	318	0.290649	0.0380369	0.219074	0.125526
	PSMC6	5706	0.776281	0.038124	0.51503	0.18331
	NPM1	4869	0.58555	0.0381436	0.28193	0.361125
	CX3CL1	6376	-0.562979	0.0383884	-0.24456	0.419969
	STK17B	9262	0.460425	0.0384652	0.429254	0.058891
	ERCC6	2074	0.368738	0.038791	0.488041	0.0117961
	PDCD10	11235	0.540676	0.0389728	0.46583	0.0806282
	TSC22D1	8848	0.485295	0.0393466	0.3875	0.106925
	NCOA1	8648	0.389895	0.0393855	0.475905	0.01817
	PRKAA1	5562	0.429392	0.0397195	0.297488	0.167769
	MRPS30	10884	0.390501	0.0399324	0.0325572	0.908828
	CDC34	997	0.348923	0.0405246	0.509058	0.00752772
	NCKAP1	10787	0.701687	0.0405966	0.618744	0.0767911
	CD14	929	-0.513973	0.041541	-0.379095	0.144066
	YAP1	10413	0.282528	0.0420086	0.172106	0.239908
	BCL2L2	599	0.427919	0.0420145	0.312939	0.149246
	PSMC5	5705	-0.327425	0.0425167	-0.314151	0.0579941
	BNIP3	664	0.773764	0.0425979	0.756991	0.0537812
	CUL5	8065	-0.432389	0.0427246	-0.234602	0.308177
	KPNB1	3837	0.586003	0.0429219	0.240452	0.464991
	IKBKB	3551	0.231289	0.0431198	0.121536	0.329225
	BECN1	8678	0.486089	0.0431433	0.354197	0.153454
	SOCS2	8835	0.750113	0.0435835	0.381024	0.349975
	RBM10	8241	-0.319774	0.0445242	-0.114551	0.538559
	ENDOG	2021	-0.357447	0.044595	-0.245076	0.186056
	HYAL2	8692	-0.387016	0.0448621	-0.332864	0.0920989
	DIABLO	56616	-0.192796	0.045064	-0.156241	0.114118
	PRDX3	10935	0.630028	0.0462027	0.328232	0.343405
	IFIT3	3437	0.38946	0.0462433	0.13979	0.542312
	WNT7B	7477	-0.527273	0.0464773	-0.378391	0.169343
	CUL4A	8451	0.551585	0.0466016	0.375559	0.195334
	BARD1	580	0.487191	0.0468254	0.33605	0.189384
	TRIO	7204	0.328646	0.0475047	0.335005	0.0508759
	KCNMA1	3778	0.25616	0.0476165	0.170087	0.210932
	UNC5B	219699	-0.570038	0.0479416	-0.706313	0.0213935
	ANKRD1	27063	0.342152	0.0480041	0.350012	0.0507259
	ACTN3	89	-0.692916	0.0481908	-0.702612	0.0527767
	RRM2B	50484	0.507848	0.0481908	0.525533	0.0484752
	NME2	4831	0.216362	0.0482346	0.205256	0.0686934
	NFKBIA	4792	-0.281243	0.0491273	-0.656128	0.00064611
	PKN2	5586	0.510038	0.0492764	0.513055	0.055621
	SMAD3	4088	0.254063	0.0500809	0.243272	0.0688115
	ATAD3A	55210	-0.394158	0.0502886	-0.125997	0.605664
	RNF41	10193	0.235224	0.0509654	0.278475	0.0287104
	OPA1	4976	0.526943	0.0510831	0.3501	0.219749
	MEF2D	4209	-0.705175	0.0513802	-0.520166	0.168715
	DNAJC10	54431	0.727128	0.0522461	0.609756	0.115402
	HSP90B1	7184	0.582757	0.0524655	0.294878	0.379141
	PSMB5	5693	-0.297848	0.0530158	-0.218976	0.174047
	GHITM	27069	0.500922	0.0536136	0.386463	0.152811
	PRKD1	5587	0.493816	0.0539183	0.547394	0.0410968
	TAOK1	57551	0.385939	0.0541181	0.398931	0.0550653
	BCLAF1	9774	0.732696	0.05467	0.631939	0.109426
	IL6ST	3572	0.386635	0.0548122	0.257044	0.229119
	THRA	7067	0.422249	0.0555621	0.66035	0.00797024
	AKT2	208	-0.553532	0.0561552	-0.405519	0.182902
	DNAJA3	9093	0.295873	0.0561816	0.120592	0.504575
	THOC1	9984	0.605854	0.0566363	0.375434	0.273035
	FHIT	2272	-0.37009	0.057365	-0.336457	0.0948227
	RB1	5925	0.746033	0.0576165	0.673961	0.0974258
	MUC5AC	4586	-0.379225	0.0579658	-0.287514	0.170489
	GAS2	2620	0.182579	0.0580635	0.148657	0.138099
	CNR1	1268	0.799812	0.0581432	0.471427	0.305868
	SMAD6	4091	-0.276567	0.0582751	0.0825274	0.65041
	FGD1	2245	-0.405152	0.059217	-0.255247	0.269753
	SLC25A4	291	-0.330503	0.0595157	-0.413507	0.0267376
	MELK	9833	0.433067	0.0600372	0.25445	0.312537
	STIL	6491	0.485098	0.0606644	0.0139198	0.973847
	NSMAF	8439	0.488376	0.0610256	0.164755	0.604043
	SPHK1	8877	-0.334077	0.0611874	-0.415782	0.0283531
	CARD10	29775	-0.324305	0.061244	-0.44888	0.017059
	PTRH2	51651	-0.33583	0.0612751	-0.374464	0.046187
	E2F1	1869	-0.355973	0.0616385	-0.119224	0.608137
	ITGAV	3685	0.634325	0.0618329	0.598541	0.0888094
	TICAM1	148022	-0.493052	0.06186	-0.333856	0.236097
	ZFAND6	54469	0.429582	0.0621078	0.333354	0.168266
	DLX1	1745	-0.42855	0.0627346	-0.635501	0.0123788
	ERCC2	2068	-0.566442	0.0628617	-0.269178	0.439582
	RPS27L	51065	0.264765	0.0632683	0.277086	0.0616307
	GADD45B	4616	0.642326	0.0635146	0.856908	0.0213196
	ITCH	83737	0.720842	0.0636957	0.448535	0.28823
	FLT4	2324	-0.341401	0.064325	-0.156815	0.460468
	ERN1	2081	-0.167721	0.0650448	-0.108018	0.271508
	RYBP	23429	0.519646	0.0650448	0.360665	0.229905
	DDX20	11218	0.500046	0.065069	0.27993	0.353395
	DNAJB6	10049	0.316846	0.06552	0.182681	0.337879
	STAR	6770	-0.189452	0.0655975	-0.178155	0.0953353
	FGFR3	2261	-0.381655	0.0656518	-0.163654	0.499717
	FZD5	7855	-0.561728	0.0660991	-0.196156	0.598293
	GNRH1	2796	0.24259	0.066222	0.0965965	0.537879
	ADAM8	101	-0.363512	0.0664462	-0.513093	0.0172723
	HRAS	3265	-0.664095	0.0665459	-0.758358	0.0459033
	TAF9	6880	0.363195	0.0671307	0.095188	0.708764
	PCNT	5116	0.317291	0.0672738	0.446457	0.0177994
	PPP3R1	5534	-0.307961	0.0678892	-0.344173	0.0511079
	RTN3	10313	-0.200743	0.0685648	-0.192224	0.0931134
	BCL2L12	83596	-0.236497	0.0689751	-0.182415	0.184132
	YWHAQ	10971	0.449742	0.0691438	0.144165	0.640359
	CBL	867	0.301051	0.069146	0.455233	0.0127892
	DAP3	7818	0.449232	0.0695858	0.276079	0.309499
	ING2	3622	0.42402	0.0699019	0.263926	0.302374
	PPT1	5538	0.431934	0.0702948	0.179527	0.524163
	LCK	3932	-0.268383	0.0703368	-0.113892	0.513659
	IL24	11009	-0.210956	0.0705948	-0.212178	0.0801695
	BIRC3	330	-0.842602	0.0710761	-0.883644	0.0690859
	SLIT3	6586	-0.285692	0.0712168	-0.266503	0.106298
	PSEN2	5664	-0.457833	0.0724389	-0.390032	0.144259
	XPA	7507	0.451254	0.0724993	0.467927	0.0736195
	ATF4	468	0.323572	0.0725514	-0.200969	0.310013
	TLE1	7088	0.257738	0.0726379	0.501105	0.0035021
	RASSF7	8045	0.254957	0.07265	0.193931	0.198487
	YARS	8565	-0.264691	0.074649	-0.49959	0.00435153
	PRKCA	5578	-0.217163	0.0748107	-0.157374	0.227613
	CCL2	6347	-0.179341	0.0753085	-0.192822	0.0669287
	ARHGEF7	8874	0.161823	0.0755391	0.0439054	0.708032
	EGFR	1956	0.31122	0.0756574	0.478638	0.0134104
	ESPL1	9700	0.453041	0.0765799	0.721456	0.0113668
	NR4A1	3164	-0.615763	0.0768823	-0.483825	0.189933
	CUL1	8454	0.478918	0.0777568	0.207153	0.518645
	POLR2G	5436	0.335312	0.0798735	0.401044	0.0466407
	ACTN4	81	-0.259789	0.0800147	-0.243728	0.116422
	HMGB1	3146	0.512692	0.0801716	0.34255	0.283947
	ITPR1	3708	0.269555	0.0810239	0.249479	0.123004
	ADA	100	-0.213171	0.0820288	-0.093151	0.52117
	PSMC2	5701	0.575598	0.0824789	0.278913	0.469073
	SORT1	6272	0.26082	0.0825088	0.381653	0.0193993
	HIP1	3092	-0.263963	0.0832965	-0.166928	0.323515
	UBE2D3	7323	-0.312421	0.0834482	-0.368271	0.052272
	CFL1	1072	-0.260524	0.08348	-0.246092	0.118177
	TAF9B	51616	0.427116	0.0835739	0.326901	0.21569
	ACVR1B	91	-0.56286	0.083658	-0.214146	0.589843
	MEF2A	4205	-0.315181	0.0847498	-0.173732	0.403953
	SENP1	29843	0.415618	0.0852748	0.227443	0.408926
	ANXA4	307	0.463128	0.0853846	0.480276	0.0874847
	RPS6	6194	0.3567	0.086219	0.259478	0.247617
	NQO1	1728	0.302725	0.0867537	-0.0515472	0.836776
	MGMT	4255	-0.305387	0.0869402	-0.0548757	0.826585
	ATG4D	84971	-0.460937	0.0871379	-0.288367	0.337495
	FAIM3	9214	-0.667377	0.0890582	-0.530295	0.205764
	ADAMTSL4	54507	-0.300564	0.0891991	-0.373008	0.045872
	IFT57	55081	0.5524	0.0892481	0.432638	0.213566
	KPNA1	3836	-0.176907	0.0893114	-0.279584	0.0149375
	MICAL1	64780	-0.45374	0.0898218	-0.125399	0.717281
	MAPK14	1432	-0.290625	0.0902491	-0.303327	0.0907021
	NOS3	4846	-0.419963	0.0902876	-0.167718	0.577626
	DOCK1	1793	0.462275	0.0905124	0.305347	0.311344
	TP53BP2	7159	0.299826	0.0906264	0.346986	0.0618478
	PTCRA	171558	-0.424964	0.0908203	-0.228672	0.428707
	BCL2L11	10018	0.144546	0.0911188	0.0881842	0.358786
	LYN	4067	-0.239257	0.0911983	-0.359061	0.0197831
	PPP2R4	5524	-0.445687	0.0948635	-0.317974	0.274707
	RBCK1	10616	-0.412966	0.0957302	-0.315407	0.238105
	PCID2	55795	0.322384	0.0970722	0.323258	0.112942
	EDAR	10913	-0.35781	0.0970777	-0.57122	0.0161353
	GLI3	2737	0.306302	0.0980284	0.540109	0.00980635
	ID3	3399	-0.236644	0.0980284	-0.0819174	0.649782
	PNMA5	114824	0.434873	0.099101	0.610809	0.0304961
	RELA	5970	-0.454079	0.0992414	-0.350897	0.237482
	THOC6	79228	-0.373296	0.0992935	-0.152935	0.57884
	PAX8	7849	0.41424	0.100426	0.485446	0.0664702
	CBS	875	-0.274828	0.100529	-0.3926	0.0288697
	MTDH	92140	0.562694	0.100986	0.308276	0.436021
	MADD	8567	0.423163	0.101361	0.74873	0.010143
	ATN1	1822	-0.50092	0.103539	-0.173296	0.656767
	ID1	3397	-0.206382	0.104311	0.0698007	0.665752
	IKBKG	8517	-0.397574	0.104893	-0.215506	0.447284
	UBQLN1	29979	0.311347	0.105525	-0.0688421	0.794551
	NME5	8382	0.18874	0.106247	0.271129	0.0303466
	RNPS1	10921	-0.272513	0.106737	-0.283724	0.109597
	MYO18A	399687	-0.470136	0.107201	-0.273843	0.412449
	APP	351	0.379499	0.107234	0.331449	0.186519
	PSMD5	5711	0.38788	0.108993	0.189499	0.508096
	CIAPIN1	57019	-0.388115	0.109597	-0.420226	0.098435
	DSG2	1829	0.345513	0.109943	0.212603	0.386678
	PRDX2	7001	0.237967	0.110226	0.384763	0.0183193
	PHB	5245	-0.24379	0.110908	-0.381744	0.0214976
	TP73	7161	-0.502998	0.111386	-0.254881	0.493267
	SART1	9092	-0.303925	0.112478	-0.00235201	0.99468
	ITM2B	9445	0.363875	0.113296	0.316737	0.197073
	STAT1	6772	0.445426	0.113671	0.220844	0.506992
	SMPD2	6610	-0.398535	0.114898	-0.221938	0.447969
	PSME1	5720	0.322267	0.115289	0.313406	0.147153
	DPF2	5977	0.303042	0.115527	0.525206	0.0139232
	PSMD14	10213	0.447388	0.116314	0.153422	0.672511
	IRAK1	3654	-0.288816	0.11715	-0.232533	0.243689
	CGB	1082	-0.1359	0.118728	-0.179703	0.0507617
	LMNA	4000	-0.310743	0.119092	-0.0134263	0.96684
	HTATIP2	10553	0.241247	0.119837	0.204201	0.220666
	DBNL	28988	-0.398608	0.120833	-0.24756	0.398086
	CLN3	1201	-0.330194	0.122032	-0.0461278	0.885008
	BAD	572	0.276143	0.122785	0.528789	0.00920423
	ITSN1	6453	0.278096	0.123033	0.184733	0.363294
	TGFA	7039	-0.305193	0.123033	-0.532649	0.014943
	NME1	4830	0.168277	0.12311	0.198948	0.0818663
	TAOK2	9344	-0.736187	0.125195	-0.249395	0.68594
	MEF2C	4208	0.262128	0.125244	0.238302	0.191568
	PIK3R1	5295	0.328069	0.126419	0.20323	0.407601
	FHL2	2274	-0.172946	0.12654	-0.0782579	0.568816
	RALB	5899	0.324267	0.126826	0.0763731	0.793235
	ZNF346	23567	0.167334	0.126889	-0.0124286	0.942571
	UNG	7374	-0.234833	0.127593	-0.35247	0.0325118
	NME3	4832	-0.213892	0.12763	-0.0134956	0.951688
	XKR8	55113	0.287214	0.127778	0.251609	0.21351
	BCL7C	9274	-0.273153	0.129735	-0.197098	0.32638
	DDX5	1655	-0.65592	0.130528	-1.22548	0.0115689
	HINT1	3094	0.228596	0.130804	0.209789	0.194135
	UNC5A	90249	-0.46849	0.131178	-0.397364	0.235102
	WRN	7486	0.441291	0.132383	0.379225	0.229546
	IGBP1	3476	0.248031	0.133	0.177752	0.335218
	AGT	183	-0.104456	0.133161	-0.0836095	0.269965
	XRCC4	7518	0.588556	0.133668	0.561297	0.17851
	CX3CR1	1524	0.180689	0.134913	0.187171	0.141939
	PSENEN	55851	-0.303543	0.13557	-0.0130729	0.968989
	MUSK	4593	-0.344309	0.137749	-0.262036	0.306248
	GLRX2	51022	-0.287381	0.137969	-0.260594	0.209156
	PPP2CA	5515	-0.321636	0.13805	-0.521968	0.02555
	GPAM	57678	0.309904	0.139071	-0.0522665	0.863678
	GZMH	2999	-0.2279	0.139846	-0.148258	0.399723
	TBX5	6910	0.252925	0.140371	0.102602	0.632514
	SNCB	6620	-0.626118	0.143053	-0.584203	0.200927
	NDUFA13	51079	-0.190033	0.143764	-0.0414802	0.819921
	JAK3	3718	-0.320111	0.144324	-0.0433326	0.896019
	MAPK8IP1	9479	-0.208459	0.144324	0.0853354	0.632715
	SRC	6714	-0.316192	0.144794	-0.3515	0.122903
	ARRB2	409	0.23675	0.145184	0.443751	0.0137956
	BRE	9577	-0.322133	0.145456	-0.205049	0.419265
	CHEK2	11200	0.311957	0.145758	0.111368	0.685758
	CD3E	916	-0.399256	0.146309	-0.244865	0.440641
	BARHL1	56751	-0.268919	0.146782	-0.298223	0.125613
	TPD52L1	7164	0.379456	0.147284	0.154321	0.63834
	CEBPB	1051	-0.358208	0.14747	-0.196965	0.4994
	PSMB4	5692	0.132285	0.148056	0.170966	0.0741226
	SSTR3	6753	-0.374542	0.148263	-0.179736	0.566601
	FMN2	56776	0.105262	0.149135	0.0026163	0.983161
	ITGA1	3672	0.198777	0.149598	0.189579	0.198093
	HELLS	3070	0.387935	0.154633	0.139926	0.68926
	ZC3HC1	51530	0.230276	0.155377	0.156278	0.396669
	ADORA2A	135	-0.308992	0.155749	-0.108676	0.698397
	PRAMEF3	401940	-0.271644	0.156219	-0.383806	0.0565206
	BMP4	652	0.407428	0.157042	0.22409	0.510009
	SLC11A2	4891	0.211255	0.160207	0.320045	0.0443614
	LHX4	89884	-0.316114	0.160723	-0.616719	0.0135137
	CAMK2B	816	-0.122574	0.160804	0.0100122	0.942065
	PACS2	23241	-0.306792	0.161256	-0.0407456	0.902944
	EYA2	2139	-0.248054	0.161914	-0.257377	0.170781
	RPS6KB1	6198	0.426187	0.163909	0.246943	0.491914
	MMP9	4318	-0.727416	0.164169	-0.278988	0.674938
	LRP6	4040	-0.141448	0.16463	-0.118298	0.288186
	SPDEF	25803	-0.325926	0.164635	-0.185883	0.500539
	INSL3	3640	-0.299279	0.164817	-0.0692932	0.817614
	RBM25	58517	0.406486	0.16726	0.333659	0.302333
	PSMA3	5684	0.270045	0.167261	0.143863	0.537879
	YWHAB	7529	0.413857	0.167781	0.177601	0.635955
	PAX4	5078	-0.139282	0.16812	-0.072864	0.547246
	PLSCR1	5359	0.432725	0.169512	0.370942	0.280179
	CTNNA1	1495	0.398296	0.170789	0.420855	0.171805
	PSMA2	5683	0.460442	0.171217	0.170402	0.693078
	HSPD1	3329	0.323598	0.171549	-0.0798873	0.807192
	SOX7	83595	-0.214309	0.174074	-0.149382	0.40513
	CASP3	836	0.545511	0.174748	0.305438	0.52117
	PRNP	5621	0.369956	0.175224	0.0953158	0.798721
	CD59	966	0.285786	0.17537	-0.00590418	0.986595
	BUB1B	701	0.344325	0.175736	0.145572	0.648508
	PPP1CA	5499	-0.226738	0.1764	-0.184625	0.319733
	ANXA5	308	0.26588	0.176843	0.167295	0.463512
	HERPUD1	9709	0.216924	0.178776	0.170068	0.34474
	TMEM23	259230	0.356741	0.178776	0.281074	0.341733
	BAX	581	-0.255212	0.179436	-0.146038	0.515213
	BIRC5	332	0.154024	0.179693	0.0365181	0.81969
	SERPINB10	5273	0.731232	0.180515	0.0281195	0.975367
	TGFB3	7043	0.296508	0.182379	0.355227	0.126962
	HIC1	3090	-0.118032	0.183002	-0.122307	0.1945
	FASLG	356	-0.197592	0.184467	-0.230718	0.139596
	DDX41	51428	-0.212438	0.184485	-0.0653237	0.7589
	TNFRSF18	8784	-0.320576	0.185705	-0.0384707	0.91694
	CUL2	8453	0.45356	0.186526	0.250745	0.54009
	TIAM1	7074	-0.409998	0.186712	-0.17331	0.658378
	UCN	7349	0.210325	0.187951	0.293105	0.0781405
	PSMD1	5707	0.396552	0.189312	0.0288371	0.951786
	HTR2B	3357	-0.635789	0.189532	-0.39688	0.481911
	ASCL1	429	-0.10716	0.190022	-0.0530589	0.594954
	F3	2152	-0.16448	0.190617	-0.176991	0.183357
	ALDH1A3	220	0.149448	0.190701	-0.149732	0.219549
	ZMYND11	10771	0.411374	0.191281	0.395413	0.242586
	UNC5D	137970	0.117684	0.191662	0.0359882	0.765273
	PSMB10	5699	-0.183626	0.19262	-0.115809	0.480091
	STK4	6789	0.158024	0.193763	-0.0171378	0.927215
	TJP1	7082	0.201299	0.194316	0.31655	0.0516418
	ASAH2	56624	-0.190921	0.194363	-0.209663	0.177515
	ARHGEF11	9826	-0.194224	0.194375	-0.0597324	0.765288
	AR	367	0.202515	0.194988	0.286623	0.0780479
	CCL5	6352	0.0881393	0.19527	0.070262	0.355451
	B4GALT1	2683	0.128521	0.195416	0.191817	0.0642174
	TIAL1	7073	0.292976	0.19598	0.160008	0.555547
	GRIK5	2901	-0.285554	0.196051	-0.100645	0.724786
	BAK1	578	-0.356085	0.196702	-0.383303	0.189763
	GSK3A	2931	-0.24601	0.196727	-0.0303648	0.916612
	NTN1	9423	-0.272153	0.197709	-0.197694	0.410593
	FLT3	2322	0.165273	0.197743	0.120078	0.410593
	CUL3	8452	0.13697	0.197932	0.00335059	0.984911
	SOX4	6659	0.216121	0.200564	0.368878	0.0386423
	TFAP2B	7021	-0.228097	0.204062	-0.150407	0.469727
	USP28	57646	0.26803	0.204909	0.0304902	0.92526
	LIG4	3981	0.100172	0.205218	0.034886	0.734574
	EGLN2	112398	0.272392	0.205239	0.419209	0.0616371
	PCGF2	7703	-0.26616	0.205518	-0.113496	0.669609
	ACAA2	10449	0.222151	0.205986	0.114678	0.591209
	BRCA2	675	0.0921355	0.205986	0.100029	0.19547
	BCL11B	64919	0.176085	0.206354	0.236791	0.102732
	FAF1	11124	0.204482	0.206354	0.215161	0.211656
	PLAC8	51316	-0.141007	0.206354	-0.0567847	0.690243
	ARHGEF9	23229	0.257813	0.206639	0.136769	0.57954
	HSPA5	3309	-0.357634	0.20679	-0.792914	0.0117079
	MAP1S	55201	-0.375175	0.207891	-0.148601	0.696466
	IRF7	3665	0.213756	0.208033	0.353456	0.0472014
	STK24	8428	-0.121456	0.211222	-0.048938	0.6931
	SEMA6A	57556	-0.108309	0.211277	0.0471925	0.666032
	CD5L	922	-0.109672	0.211548	-0.0814902	0.413941
	IL7	3574	0.328826	0.212705	0.210499	0.494449
	DSG1	1828	-0.455776	0.213321	-0.43926	0.266517
	GPX1	2876	0.223674	0.213525	0.430771	0.0250765
	REST	5978	0.367211	0.213635	0.316952	0.332203
	PTK2B	2185	0.10141	0.214013	0.174999	0.04145
	ADRB1	153	-0.0900305	0.214227	-0.133052	0.0769309
	ERBB4	2066	0.140973	0.214735	0.106312	0.409142
	SYNGAP1	8831	-0.373077	0.214823	-0.399357	0.211284
	SOX10	6663	-0.0946898	0.214921	-0.0369195	0.706031
	CARD8	22900	0.190186	0.214922	0.155766	0.362842
	YWHAE	7531	0.239353	0.215633	0.0495758	0.858027
	PDE1A	5136	-0.226659	0.215858	-0.171482	0.408682
	ATM	472	0.117251	0.216485	0.0125618	0.931695
	KCNIP3	30818	0.158756	0.217055	0.231738	0.0824059
	INS	3630	-0.158709	0.220265	-0.0426563	0.810907
	ATG3	64422	0.282761	0.220291	0.19404	0.465366
	GSN	2934	-0.205525	0.221089	0.173881	0.351818
	ABL1	25	-0.155592	0.222331	-0.143583	0.301873
	FRZB	2487	0.109788	0.225458	0.0399229	0.733488
	HOXA5	3202	0.402344	0.226617	0.435842	0.217181
	POU4F3	5459	-0.263427	0.227435	-0.0948621	0.737953
	FEM1B	10116	-0.25807	0.228616	-0.374488	0.0914154
	CACNA1A	773	-0.187291	0.229932	-0.0693031	0.730348
	PRKCH	5583	-0.255707	0.230223	-0.183764	0.451118
	SHH	6469	-0.209348	0.230266	-0.167514	0.393137
	PAK2	5062	-0.17046	0.231481	-0.103145	0.540655
	RASSF5	83593	-0.090776	0.234095	-0.0992368	0.220075
	ADNP	23394	0.193058	0.238112	0.174653	0.332983
	BMPR1B	658	-0.0905337	0.238163	-0.149624	0.0600536
	LITAF	9516	-0.463475	0.240205	-0.833173	0.0435163
	COL18A1	80781	-0.386641	0.240715	0.0226595	0.965438
	KIF1B	23095	0.16555	0.240829	0.163035	0.285114
	AARS	16	-0.198213	0.240922	-0.158168	0.406276
	PARL	55486	-0.132792	0.241165	-0.181063	0.123085
	STK25	10494	0.125972	0.241504	0.213038	0.0563485
	P2RX4	5025	0.236399	0.241915	0.3477	0.0957852
	HDAC3	8841	-0.217035	0.2423	-0.248496	0.204517
	PLK1	5347	-0.286647	0.242798	-0.0162035	0.96694
	OGT	8473	0.232467	0.243179	0.352494	0.0865173
	CSNK2A2	1459	0.183333	0.245476	0.328717	0.0459643
	RRN3	54700	-0.292878	0.245625	-0.332926	0.211716
	INHBA	3624	-0.425606	0.245768	-0.686871	0.0699635
	EPO	2056	-0.145624	0.246638	-0.135552	0.326142
	SHARPIN	81858	-0.231527	0.246791	-0.117702	0.633167
	TNIP2	79155	-0.12617	0.246809	-0.232579	0.0412969
	BTC	685	0.204673	0.246988	0.235588	0.206649
	LGALS7	3963	-0.299952	0.247696	-0.229177	0.437513
	RFK	55312	0.518943	0.248212	0.630748	0.180577
	BCL2L13	23786	0.179215	0.249151	0.109657	0.55211
	ESR1	2099	-0.121175	0.249567	-0.0483582	0.719944
	PSMD10	5716	-0.292844	0.249987	-0.343791	0.199659
	DAP	1611	-0.178453	0.250827	-0.162525	0.342747
	CECR2	27443	-0.567559	0.250863	-0.150261	0.826422
	MAPK7	5598	-0.336232	0.250968	-0.11033	0.777694
	P2RX7	5027	-0.508953	0.251794	-0.319032	0.543306
	PPARG	5468	-0.184884	0.251915	-0.319537	0.0561122
	TNFAIP1	7126	-0.175684	0.253304	-0.270806	0.0876388
	EIF5A	1984	-0.137176	0.253653	-0.261223	0.0379701
	DAPK1	1612	0.237849	0.253787	0.476776	0.0301936
	PSMD6	9861	0.2995	0.25642	0.157568	0.627052
	APLP1	333	-0.28056	0.25876	-0.0566328	0.875095
	TCHP	84260	0.198172	0.259529	0.283474	0.118141
	GREM1	26585	-0.311256	0.261609	-0.405345	0.159722
	IRF1	3659	-0.224977	0.261646	-0.382068	0.0648111
	AURKB	9212	-0.212437	0.262768	-0.230659	0.253476
	ANGPT1	284	-0.676363	0.269053	-0.411837	0.57185
	HINT2	84681	-0.153281	0.26936	0.121709	0.438342
	NKX3-1	4824	-0.260715	0.26952	-0.386015	0.112241
	AIM2	9447	-0.110913	0.269707	-0.0618664	0.611204
	DHODH	1723	-0.20952	0.269707	-0.197761	0.34223
	STK17A	9263	0.274103	0.270143	0.0106101	0.979583
	CCL3	6348	-0.223483	0.271103	-0.0747174	0.782598
	NANOS3	342977	-0.124081	0.271854	0.0151013	0.930438
	PSMD11	5717	-0.213751	0.272018	-0.326586	0.102409
	PTPRH	5794	0.278799	0.274698	0.545014	0.0401279
	CTSH	1512	-0.191769	0.275542	-0.00067616	0.997918
	EDN1	1906	0.169049	0.27572	0.126228	0.47678
	DEDD	9191	-0.181539	0.276146	-0.0333204	0.892
	SFRP1	6422	0.213592	0.276236	0.242528	0.242635
	FGD2	221472	-0.102116	0.279285	-0.0830035	0.435724
	EDNRB	1910	-0.0746499	0.280838	-0.0416482	0.620188
	PSMC3	5702	-0.175594	0.280936	-0.185439	0.288438
	PPP2CB	5516	-0.241903	0.284137	-0.271516	0.257262
	PIAS4	51588	-0.21568	0.285421	-0.120592	0.623325
	AKR1C3	8644	0.208613	0.285516	0.528452	0.0128115
	EP300	2033	-0.215091	0.287641	-0.124121	0.611204
	C1D	10438	0.286932	0.287935	0.245888	0.416063
	TCF7L2	6934	0.0692407	0.288311	0.0357444	0.658166
	CRYAB	1410	-0.138579	0.289044	-0.0294822	0.875495
	MUC2	4583	-0.262135	0.289219	-0.0806312	0.81032
	RNF34	80196	-0.173529	0.289225	-0.370162	0.0306619
	NODAL	4838	-0.109956	0.28946	-0.025142	0.864863
	ADAR	103	-0.196997	0.291561	-0.238896	0.222881
	VHL	7428	0.155518	0.291566	-0.078962	0.666424
	APC	324	0.116963	0.292716	0.150323	0.1945
	LTBR	4055	-0.240052	0.293051	-0.110948	0.699693
	TGFBR1	7046	0.106626	0.293486	0.120622	0.262617
	SIAH1	6477	0.248111	0.296407	0.170263	0.539311
	RPS6KA1	6195	-0.233502	0.296731	-0.10604	0.707225
	GADD45A	1647	-0.415919	0.296789	-0.794747	0.0524289
	SEMA4D	10507	0.201415	0.297928	0.274402	0.170382
	GML	2765	-0.233069	0.298859	-0.0711522	0.815821
	BMX	660	0.114195	0.299135	0.0414177	0.775192
	GJA1	2697	-0.389509	0.301356	-0.613031	0.11138
	SERBP1	26135	0.312505	0.301428	0.166713	0.654257
	STK11	6794	-0.164553	0.302687	0.0011359	0.996491
	SERPINB2	5055	-0.0750279	0.304524	-0.0926433	0.225435
	MAP3K10	4294	0.297399	0.305089	0.638882	0.0338364
	RNF7	9616	-0.220321	0.305799	-0.243988	0.287543
	SLC25A5	292	0.173338	0.306091	-0.0370883	0.879145
	GLO1	2739	0.299816	0.306109	-0.0703205	0.86556
	ERO1L	30001	0.254904	0.309573	0.0780159	0.819033
	SON	6651	-0.111261	0.312346	-0.1532	0.177425
	SMPD1	6609	0.256996	0.313907	0.629133	0.0196532
	IL31RA	133396	0.070994	0.315714	0.0673142	0.387676
	CASP5	838	-0.127995	0.317092	-0.190966	0.14436
	PSMD8	5714	-0.13172	0.317475	-0.121577	0.404422
	ARHGEF12	23365	0.172929	0.317719	0.169962	0.369444
	TRAF7	84231	-0.190683	0.317834	-0.0801821	0.742498
	MCF2L	23263	0.118205	0.319852	0.305887	0.0158658
	GATA3	2625	-0.139968	0.332683	-0.113784	0.486279
	CRIP1	1396	0.281707	0.334803	0.722885	0.0187048
	RARG	5916	-0.272492	0.335127	-0.121671	0.732682
	SHQ1	55164	-0.249818	0.335223	-0.188223	0.526701
	IL1RN	3557	-0.172531	0.336574	-0.235339	0.202957
	TIA1	7072	0.264449	0.336946	0.0646261	0.867613
	CBX4	8535	-0.216685	0.338165	-0.0899521	0.756958
	HMGCR	3156	0.304841	0.343428	0.0513971	0.913379
	PSMB9	5698	-0.20338	0.347014	-0.100353	0.709032
	JTB	10899	-0.123951	0.347327	-0.0723152	0.650953
	ARHGEF4	50649	0.113854	0.348927	0.00786404	0.96676
	CD24	100133941	0.127083	0.349825	0.117454	0.434897
	GLS2	27165	0.17471	0.350098	0.409528	0.0327453
	CCL21	6366	-0.170073	0.350593	-0.0201393	0.941778
	CTSB	1508	-0.231319	0.352998	0.0467908	0.89662
	KLHL20	27252	0.173581	0.353555	0.114798	0.603234
	ALDH1A2	8854	0.218288	0.354386	0.0424535	0.901641
	CRH	1392	0.1195	0.354816	0.0586897	0.714536
	SLC5A8	160728	-0.0695301	0.355596	-0.0188428	0.856599
	CDCA7	83879	0.213105	0.356092	-0.0613745	0.846858
	TNFRSF19	55504	-0.10978	0.356272	-0.0913462	0.496375
	JAG2	3714	0.300297	0.35671	0.522261	0.110673
	IL20RA	53832	0.0968413	0.356808	0.0393675	0.772041
	AVP	551	-0.578786	0.356965	-0.317485	0.679873
	CLU	1191	-0.26127	0.35704	0.0518187	0.89978
	GABARAP	11337	0.1973	0.357358	0.400765	0.0629903
	CTNNBL1	56259	-0.140676	0.357658	-0.1377	0.411145
	FCER1G	2207	-0.661583	0.35833	-0.54063	0.506992
	FIGNL1	63979	-0.20625	0.359216	-0.235079	0.327253
	CTNNB1	1499	0.236298	0.360479	0.0976561	0.76917
	ZNF268	10795	0.304105	0.36171	0.175617	0.664774
	GZMB	3002	-0.20301	0.362576	-0.00205074	0.995761
	PRKCQ	5588	0.132397	0.36299	0.18647	0.210953
	IAPP	3375	-0.104943	0.363394	-0.0664302	0.630301
	NR2E1	7101	-0.0939262	0.366581	-0.111689	0.309025
	BRSK2	9024	-0.150337	0.367288	-0.159571	0.375828
	HIPK1	204851	-0.153489	0.367556	-0.0815625	0.696985
	SIGLEC1	6614	-0.349663	0.368806	-0.395335	0.341113
	ACVR1C	130399	0.258546	0.372128	0.412947	0.157338
	FGF4	2249	-0.171205	0.3731	0.0190007	0.947772
	UCP2	7351	0.279454	0.373413	0.16632	0.661933
	MEN1	4221	-0.272822	0.375735	0.0285659	0.950897
	BDNF	627	-0.132008	0.376072	-0.179603	0.241518
	MECP2	4204	-0.16218	0.376806	-0.128433	0.53886
	LGALS13	29124	-0.150854	0.377214	-0.0592818	0.789652
	TLR2	7097	-0.108257	0.377873	-0.15744	0.208211
	BLM	641	0.29349	0.37962	0.0713933	0.879393
	CHD8	57680	-0.198678	0.381685	-0.16132	0.530522
	PDCD2	5134	-0.150355	0.382125	-0.2821	0.0995134
	SCT	6343	-0.0947638	0.382263	-0.0261517	0.860817
	CARD6	84674	0.198061	0.383119	0.0345271	0.916625
	CASP4	837	0.180734	0.385048	0.0206634	0.947225
	RHOB	388	-0.132787	0.385435	-0.0994255	0.572698
	DDAH2	23564	0.126008	0.387147	0.377592	0.0137195
	DAB2IP	153090	-0.220168	0.387282	0.0293346	0.938414
	EEF1A2	1917	-0.38177	0.387349	0.203357	0.707314
	SOD2	6648	0.178534	0.387351	0.189732	0.394572
	PPP1R13L	10848	0.20671	0.387442	0.64184	0.0114565
	ADCYAP1	116	0.0684108	0.391627	0.0421879	0.66082
	G6PD	2539	-0.235606	0.391699	-0.156334	0.631306
	PRODH	5625	-0.290154	0.392639	-0.118417	0.78743
	SLC25A27	9481	0.161025	0.393051	-0.0806382	0.729055
	MSH6	2956	0.234621	0.394367	-0.0751489	0.839612
	NFKB1	4790	-0.12215	0.396503	-0.256192	0.0729423
	PROKR1	10887	-0.234826	0.398872	-0.253664	0.397654
	P2RX1	5023	-0.0665746	0.399982	-0.016151	0.885008
	SFRP2	6423	-0.0926558	0.401901	-0.00801359	0.961251
	CAPN10	11132	-0.0945897	0.402726	-0.148034	0.194184
	SET	6418	0.224691	0.40313	0.154853	0.624381
	FNDC1	84624	-0.101693	0.404563	-0.0786335	0.574103
	GSTP1	2950	0.120155	0.406888	0.116733	0.463172
	KNG1	3827	-0.103942	0.407557	-0.0572136	0.709032
	DFNA5	1687	0.155632	0.408271	-0.0295964	0.913227
	APH1A	51107	-0.202478	0.411589	-0.37052	0.129942
	G0S2	50486	-0.0632146	0.41683	-0.0537185	0.540558
	PSMA8	143471	0.068118	0.419501	0.0738309	0.416735
	SNAI2	6591	0.199478	0.420153	0.0400475	0.910521
	PSMB6	5694	-0.119857	0.421518	-0.0800781	0.650647
	AQP2	359	-0.101946	0.422122	-0.0102358	0.957247
	MEIS3	56917	-0.0607773	0.423822	-0.12169	0.103836
	GRK5	2869	0.0914214	0.4267	-0.0585256	0.670089
	ARNT2	9915	-0.107923	0.430259	0.0247701	0.898463
	ANGPT4	51378	-0.106184	0.431459	0.0486569	0.776099
	LMNB1	4001	-0.132976	0.433584	-0.018404	0.94143
	S100A8	6279	0.468541	0.43475	-0.346181	0.618793
	SPN	6693	-0.215755	0.436192	0.0111364	0.979777
	CAMK1D	57118	-0.140504	0.436321	-0.188659	0.312458
	RIPK1	8737	-0.186872	0.437302	-0.336254	0.157571
	WNT11	7481	-0.150519	0.437504	-0.0881917	0.706889
	IFNG	3458	-0.0552432	0.43915	-0.0404066	0.627563
	WNT7A	7476	-0.0836009	0.441119	-0.0864542	0.463643
	PPP3CC	5533	0.16275	0.443664	0.0494757	0.863634
	PSME4	23198	0.173501	0.44524	-0.0719558	0.806654
	BCL10	8915	0.15813	0.445283	0.115847	0.631898
	PLA2G6	8398	-0.247371	0.445306	-0.122803	0.761844
	MX1	4599	0.147342	0.446452	0.14765	0.485761
	CD28	940	0.0870131	0.447139	0.0361181	0.807198
	RARA	5914	-0.579871	0.448879	-0.31027	0.741648
	TEX11	56159	-0.0661298	0.449327	0.000671928	0.996108
	KALRN	8997	0.0908527	0.449628	0.19425	0.0980256
	FOXC2	2303	-0.613107	0.453074	-0.283954	0.784146
	CCR7	1236	0.0980272	0.45432	0.112571	0.421655
	NRAS	4893	-0.204468	0.454414	-0.535075	0.0466861
	PSMA6	5687	0.199924	0.455374	0.0680814	0.849423
	MAPK3	5595	-0.189947	0.455674	-0.115506	0.706541
	S100B	6285	-0.121955	0.457753	-0.112172	0.539842
	DSG3	1830	-0.0920702	0.457754	-0.0534956	0.721226
	IL10	3586	-0.0538807	0.457834	-0.0502544	0.532924
	GPLD1	2822	-0.136065	0.459483	-0.156656	0.425802
	PAK1	5058	0.116685	0.459555	0.0708961	0.709032
	PROK2	60675	-0.0496372	0.462678	-0.0580272	0.420865
	FGF8	2253	-0.130668	0.465974	-0.134833	0.490607
	GDNF	2668	0.347695	0.466292	-0.174925	0.769314
	CYFIP2	26999	-0.153733	0.466881	0.0532787	0.850548
	PTK2	5747	0.15733	0.468227	0.0395974	0.896124
	HGF	3082	-0.369244	0.469075	-0.198059	0.752873
	EFNA5	1946	-0.0860649	0.47126	-0.125091	0.306152
	HIPK2	28996	-0.166021	0.471463	-0.140453	0.591209
	DNASE1L3	1776	-0.140583	0.473656	-0.152156	0.473422
	RTKN	6242	-0.207874	0.475475	-0.055004	0.892081
	APOE	348	-0.224174	0.476165	0.389669	0.211724
	GABRB2	2561	-0.0658777	0.476408	-0.0803694	0.412071
	CASP7	840	-0.210934	0.476826	-0.334813	0.261193
	ZSWIM2	151112	0.0878605	0.476964	-0.00651128	0.972616
	IGF1R	3480	0.0748195	0.477395	0.0835285	0.460579
	ROBO1	6091	0.128199	0.47834	0.306944	0.0794322
	TJP2	9414	0.142312	0.478672	0.196444	0.345149
	SLIT2	9353	0.123751	0.479898	0.340637	0.046566
	MSX1	4487	-0.323967	0.482843	-0.243166	0.651174
	RNF130	55819	0.141904	0.48596	0.00746965	0.981212
	PDCD7	10081	0.10182	0.486295	0.0984448	0.542352
	TERT	7015	-0.173849	0.489179	-0.0478461	0.890799
	PIGT	51604	0.173694	0.489458	0.361595	0.13825
	HSPB1	3315	-0.157625	0.489771	-0.135336	0.600882
	SRPX	8406	0.110045	0.491491	0.200602	0.202683
	IFI27	3429	-0.361657	0.49277	-0.196262	0.762892
	DPEP1	1800	-0.0679804	0.49376	0.0327483	0.794165
	SST	6750	0.288791	0.494568	0.576011	0.162007
	PPARGC1A	10891	0.116561	0.494845	0.153761	0.389146
	CDC42	998	0.14283	0.495693	0.080393	0.75416
	CXCL12	6387	-0.210601	0.495765	-0.262118	0.422117
	NGFR	4804	-0.0626378	0.495808	-0.0687774	0.488457
	ESR2	2100	-0.0668051	0.496861	-0.0621072	0.571342
	CHAC1	79094	-0.14366	0.496964	0.106384	0.666819
	CITED1	4435	-0.0776701	0.498117	-0.101227	0.399006
	CARD11	84433	0.0834199	0.498809	0.184949	0.119866
	MAP3K7	6885	0.181335	0.49886	0.00173441	0.996529
	VEGFB	7423	-0.219153	0.499992	0.124537	0.75376
	BCL2L14	79370	-0.144867	0.502072	-0.15339	0.512792
	NOX4	50507	-0.317667	0.502155	0.041014	0.952525
	CXCR3	2833	-0.729565	0.507252	-0.473638	0.71679
	SGPP1	81537	-0.165232	0.507566	-0.247621	0.33068
	UBB	7314	0.0690577	0.51026	0.0361564	0.781167
	BNIPL	149428	-0.0608648	0.510826	-0.0155309	0.904375
	PSMD9	5715	-0.170926	0.511468	-0.396478	0.112285
	PSMD7	5713	0.181855	0.511639	0.00363899	0.993933
	LEP	3952	-0.0609888	0.511851	-0.0506782	0.63344
	HEY2	23493	-0.0601991	0.511976	-0.115703	0.19641
	BCL2A1	597	-0.192155	0.512044	-0.0407999	0.921125
	PRKAA2	5563	0.0823954	0.512181	0.0669333	0.642629
	CASP14	23581	-0.0951209	0.514311	-0.0412576	0.825589
	RTN4	57142	0.129136	0.514665	-0.087906	0.707035
	PDIA3	2923	-0.131198	0.51549	-0.084726	0.7232
	BIRC6	57448	0.155379	0.516844	0.143929	0.590033
	EEF1E1	9521	0.192453	0.518199	0.110371	0.761125
	CASP1	834	0.0477681	0.518714	0.0250877	0.784692
	PTH	5741	-0.0792475	0.519697	-0.180419	0.125392
	SMO	6608	-0.194209	0.520061	0.0366245	0.931725
	MPO	4353	0.0458302	0.521369	-0.00617109	0.952311
	CLN8	2055	-0.161262	0.525315	-0.235857	0.363444
	WNT9A	7483	0.0729296	0.525502	0.0413725	0.768303
	CHL1	10752	0.0569691	0.525563	0.0357469	0.73862
	ALOX15B	247	-0.101721	0.525694	-0.00233938	0.992924
	C5AR1	728	0.0644391	0.526025	0.0788364	0.462684
	ERCC3	2071	-0.0837826	0.527183	-0.107932	0.436323
	ADIPOQ	414149	-0.245261	0.529384	-0.263245	0.533194
	EPHA7	2045	-0.082773	0.531684	-0.0254645	0.887582
	NCSTN	23385	0.215608	0.533051	0.292278	0.415947
	SFRP4	6424	0.0514617	0.534307	0.0787144	0.349915
	FAIM	55179	0.208807	0.536928	0.119072	0.77347
	LGALS7	653499	-0.162502	0.539597	-0.245975	0.361292
	PTPRC	5788	-0.0531191	0.540609	-0.0260519	0.811545
	TRAF6	7189	-0.109789	0.542549	-0.154337	0.406922
	AZU1	566	-0.122811	0.542711	0.0481985	0.854984
	PSMD4	5710	-0.085748	0.544612	-0.0364341	0.841558
	MALT1	10892	-0.182993	0.544658	-0.458272	0.109494
	DAPK3	1613	-0.131897	0.545514	-0.0749798	0.778889
	TP53	7157	-0.193176	0.545556	0.0569141	0.896052
	PTGS2	5743	-0.150921	0.553129	-0.0533385	0.874466
	UNC5C	8633	-0.0815704	0.557421	0.0106555	0.957247
	NRBP2	340371	-0.0735009	0.558086	-0.00243153	0.989897
	CIB1	10519	-0.0899777	0.560605	-0.0823204	0.635356
	CD74	972	-0.134621	0.563306	0.0130924	0.969765
	PPP2R2B	5521	0.0817992	0.563446	0.0846812	0.583688
	SNCA	6622	-0.0413405	0.563532	-0.0284728	0.73408
	APIP	51074	0.142389	0.564801	0.0385614	0.909522
	RXFP2	122042	-0.0489202	0.564801	-0.0121607	0.916625
	BRAF	673	-0.105468	0.564905	0.017923	0.944359
	PSMC1	5700	0.172476	0.5654	-0.00866794	0.984734
	PRKDC	5591	0.131095	0.565926	0.275194	0.207844
	HCK	3055	-0.0463909	0.568852	-0.032938	0.728265
	NTRK2	4915	-0.356987	0.568914	-0.265251	0.714213
	QRICH1	54870	-0.0611186	0.568941	0.0758108	0.501827
	HSPE1	3336	-0.109698	0.572527	-0.309149	0.0878949
	NGFRAP1	27018	0.134067	0.573765	0.276671	0.22498
	TDGF1	6997	-0.229217	0.57415	0.004813	0.994347
	CRYAA	1409	-0.0569237	0.574174	-0.0495705	0.665383
	SLC5A11	115584	0.135894	0.574174	0.169857	0.504029
	AXL	558	-0.230315	0.57518	0.36196	0.382834
	BID	637	-0.0946681	0.576357	-0.26052	0.0991683
	NOTCH2	4853	0.165855	0.578999	0.274349	0.358165
	GDF6	392255	-0.0893476	0.581086	-0.0236443	0.914127
	CAV1	857	0.204623	0.582653	0.357187	0.333237
	NCKAP1L	3071	0.0787089	0.58302	0.0538906	0.749714
	TNFRSF9	3604	-0.0816844	0.585635	-0.327772	0.0226385
	ZMAT3	64393	-0.104848	0.586863	-0.15051	0.446769
	PRKCG	5582	-0.093225	0.589888	0.0758524	0.701366
	HIGD1A	25994	0.198407	0.590785	-0.105566	0.817017
	CDK4	1019	0.11313	0.591215	0.169785	0.428766
	CRADD	8738	-0.10072	0.593597	-0.0798895	0.711805
	GRID2	2895	-0.053812	0.594579	-0.0520374	0.643065
	ERN2	10595	-0.829419	0.59498	-0.679796	0.703007
	CIDEB	27141	-0.0757874	0.595328	-0.0332778	0.855454
	INPP5D	3635	-0.0520389	0.597075	-0.0481271	0.663537
	IL2	3558	-0.0357348	0.597274	-0.00762197	0.935037
	GRM4	2914	-0.0405574	0.597977	-0.0290418	0.746781
	EDNRA	1909	-0.0610911	0.598441	0.0644585	0.610324
	PPID	5481	0.248394	0.5994	-0.224409	0.672819
	HSP90AB1	3326	-0.153188	0.600034	-0.430489	0.11146
	TBX1	6899	-0.251528	0.601832	0.0786491	0.903495
	FYN	2534	-0.1267	0.60237	0.0819957	0.77763
	IGF2R	3482	0.108723	0.60237	0.350558	0.0691141
	SFRP5	6425	-0.0415589	0.60237	-0.0355089	0.694893
	HOXA13	3209	0.0814339	0.606369	0.0418596	0.830809
	HIF1A	3091	0.141069	0.607252	0.0191773	0.960008
	ARHGEF17	9828	0.129907	0.609958	0.506218	0.0338404
	MDK	4192	-0.110204	0.610043	0.235353	0.25204
	WNT5A	7474	0.0747386	0.610988	0.13386	0.355361
	NPY5R	4889	-0.0680053	0.611165	-0.0416127	0.796329
	MTCH1	23787	0.0770838	0.611777	0.149009	0.312138
	NMT1	4836	-0.0457138	0.611829	-0.21448	0.0142438
	MCF2	4168	0.0441253	0.612011	0.0307017	0.764855
	ALDOC	230	-0.119607	0.612491	0.0167231	0.959749
	ALK	238	-0.0495879	0.620392	0.00735301	0.95788
	PNMA2	10687	-0.0685534	0.621062	-0.057907	0.712257
	PRAMEF2	65122	0.0622286	0.621372	0.020528	0.902937
	TSPO	706	-0.0887397	0.622134	0.105473	0.581958
	SPI1	6688	-0.242483	0.623503	-0.417588	0.394471
	LGMN	5641	-0.0658063	0.624355	-0.107238	0.426195
	LHX3	8022	0.0375052	0.625227	0.0393316	0.640248
	PARK2	5071	-0.176623	0.625357	-0.148793	0.716159
	RNF152	220441	-0.0381008	0.625825	-0.0487821	0.551494
	ARHGAP4	393	-0.217523	0.625878	0.172506	0.734881
	TRIM39	56658	-0.0840884	0.628163	-0.127736	0.46883
	ALKBH1	8846	-0.104801	0.628405	-0.111402	0.637591
	YWHAZ	7534	-0.138932	0.628541	-0.300977	0.269371
	ATP2A1	487	0.239391	0.630991	-0.0249618	0.972227
	XDH	7498	0.0611175	0.631874	0.00392576	0.98348
	PRAMEF1	65121	-0.0718107	0.632919	0.050471	0.775311
	BAG4	9530	0.0660185	0.633478	0.151623	0.243654
	AIPL1	23746	-0.252468	0.633973	0.177227	0.776099
	SGPL1	8879	-0.0713873	0.636025	-0.00469747	0.983161
	GZMA	3001	-0.0811373	0.636248	-0.0336651	0.878617
	IL1B	3553	-0.0566966	0.638201	0.0350072	0.809328
	LTK	4058	-0.0476791	0.638538	-0.0615463	0.562579
	MAP2K6	5608	0.115911	0.638783	0.356571	0.112336
	SUDS3	64426	-0.125915	0.639371	-0.027491	0.940379
	IGFBP3	3486	-0.113903	0.639785	0.0863086	0.759108
	RIPK3	11035	0.0415241	0.64017	-0.030471	0.76854
	GABRA5	2558	0.0363175	0.640548	-0.00160188	0.988646
	DBH	1621	-0.0590313	0.641492	-0.084467	0.516152
	FKBP8	23770	-0.131797	0.64175	0.0436705	0.907386
	SEMA3A	10371	0.0542143	0.641874	0.0501853	0.699735
	PRKCE	5581	-0.0420348	0.642074	-0.00328955	0.980143
	CASR	846	0.039226	0.642517	0.046307	0.607492
	CDK5R1	8851	-0.154268	0.645788	-0.328135	0.304953
	GRIK2	2898	0.089555	0.647187	0.0914995	0.670431
	ACTN2	88	0.0990838	0.647488	0.0737745	0.769575
	CSTB	1476	0.0833863	0.649054	0.261134	0.115638
	STAT5B	6777	0.0931057	0.649424	0.109082	0.61868
	ROBO2	6092	-0.0555631	0.650457	0.0125072	0.940292
	HRG	3273	0.0655938	0.650795	-0.0148811	0.939918
	IGF1	3479	0.0458946	0.651568	0.051192	0.641808
	GRIN1	2902	-0.517621	0.654119	-0.443793	0.732687
	ATG5	9474	-0.56906	0.656304	-0.727645	0.588244
	GABRB3	2562	0.0535334	0.656881	-0.024816	0.870076
	GNB1	2782	-0.075342	0.65711	-0.0846484	0.644006
	C8orf4	56892	-0.0799785	0.657887	0.00123377	0.996237
	OSM	5008	0.0563089	0.658607	-0.00804085	0.963096
	RASGRF2	5924	-0.240357	0.658821	0.0694068	0.923118
	DCC	1630	0.0438128	0.659129	-0.031728	0.784707
	GNB2L1	10399	-0.0522134	0.660286	-0.0332255	0.815641
	PRDX5	25824	-0.0743313	0.661903	0.0468427	0.817992
	TNFRSF4	7293	-0.060507	0.663205	0.0911116	0.518724
	PRKCD	5580	-0.0788377	0.664787	0.116641	0.52921
	HDAC2	3066	0.164065	0.668591	0.0600008	0.904301
	IL4	3565	-0.0604517	0.669087	-0.00973844	0.959735
	LILRB1	10859	-0.163796	0.669944	-0.212647	0.596808
	PSMD3	5709	-0.109038	0.673601	-0.0744659	0.807174
	PSMB1	5689	0.085396	0.674149	0.00907646	0.974796
	NFATC4	4776	0.112353	0.676908	0.296165	0.227914
	FGF10	2255	0.0329493	0.677762	-0.00185202	0.986869
	PTGFR	5737	-0.0389105	0.678864	-0.0379537	0.712443
	CD5	921	-0.0551981	0.680889	0.0232298	0.891679
	PPP1R13B	23368	0.0980575	0.683148	0.0641937	0.821333
	PTPN6	5777	0.120208	0.683501	0.256842	0.358432
	MDM2	4193	-0.0590729	0.684732	-0.113119	0.422117
	IVNS1ABP	10625	0.123584	0.687418	0.167302	0.598251
	SCRT2	85508	-0.56903	0.689515	-0.599875	0.697144
	PTGIS	5740	0.0325943	0.692163	-0.0125055	0.90581
	POU3F3	5455	-0.317832	0.692619	-0.338165	0.696963
	PRF1	5551	-0.0501903	0.693305	0.0348366	0.815284
	TM2D1	83941	0.088381	0.694885	0.0550747	0.836959
	VAV2	7410	0.0466685	0.696592	0.0380764	0.77902
	GNGT1	2792	0.0345249	0.697101	-0.03718	0.697144
	GATA1	2623	-0.0414787	0.698619	-0.0181277	0.892938
	TYRO3	7301	-0.0838441	0.699175	0.0214624	0.940217
	BIRC7	79444	-0.0425564	0.700531	-0.0154676	0.912855
	SCRIB	23513	-0.165018	0.700531	0.0292956	0.959288
	CALR	811	-0.0805861	0.700619	-0.160682	0.425182
	GRIN2A	2903	-0.0372114	0.700919	-0.0405671	0.697608
	CRLF1	9244	-0.116224	0.701172	0.144361	0.651686
	MAP2K4	6416	0.119653	0.701312	-0.0566637	0.884064
	ITGB2	3689	-0.0749133	0.701474	0.148458	0.430341
	UBE2V2	7336	-0.109153	0.701574	-0.365158	0.146543
	DMPK	1760	-0.104756	0.703599	0.272713	0.278078
	LALBA	3906	0.0314108	0.706848	-0.0118019	0.911834
	MAP2K5	5607	-0.076745	0.707081	-0.0179125	0.946896
	TNFRSF8	943	0.0554107	0.712292	0.0985491	0.503972
	IL2RA	3559	-0.0309784	0.712767	-0.0382997	0.66668
	NOTCH1	4851	-0.0904721	0.716017	-0.00815345	0.98127
	EGR3	1960	-0.130908	0.717025	0.186851	0.61375
	ILK	3611	-0.0655304	0.71726	-0.0473418	0.821759
	RASSF6	166824	0.0416112	0.719836	0.0196864	0.891565
	SOS1	6654	0.0347566	0.720104	0.00964544	0.93928
	PLEKHG5	57449	0.0788129	0.720177	0.198537	0.327761
	ARHGEF18	23370	-0.0508003	0.723616	-0.106303	0.436279
	SOD1	6647	0.0727608	0.724147	0.105208	0.617349
	BDKRB2	624	0.0604223	0.727482	-0.0254527	0.907058
	TRAF3IP2	10758	-0.0704168	0.727527	-0.0366112	0.881951
	COL2A1	1280	0.0360683	0.72767	-0.00236172	0.986796
	KRT20	54474	-0.0368917	0.729339	-0.0134079	0.920608
	MNDA	4332	-0.0558749	0.731335	0.0765519	0.649589
	TNFSF8	944	-0.0432822	0.732179	-0.0108631	0.947211
	TNFSF12	8742	0.111764	0.732486	0.352588	0.220795
	GPI	2821	-0.0829611	0.733935	0.0466287	0.874352
	CDK5	1020	-0.0893626	0.737009	0.18426	0.466539
	LCMT1	51451	-0.115251	0.737088	0.00313301	0.995124
	DDX47	51202	0.0724431	0.737228	-0.19551	0.317614
	GADD45G	10912	-0.06665	0.741018	-0.194888	0.276844
	MSX2	4488	0.054023	0.741451	0.052237	0.771572
	PYCARD	29108	-0.0700415	0.741644	-0.120799	0.563731
	IL1A	3552	-0.0440026	0.742314	-0.0671277	0.6193
	PDCL3	79031	-0.100327	0.744756	-0.222226	0.442645
	ZBTB16	7704	0.143694	0.745223	-0.00549262	0.99338
	DPF1	8193	-0.079306	0.745384	-0.24973	0.24452
	PDCD5	9141	0.12344	0.747025	-0.0493765	0.91731
	FAIM2	23017	-0.0622256	0.749429	0.0771882	0.705941
	SOX8	30812	-0.391122	0.749732	-0.456232	0.724741
	NDUFS3	4722	-0.100863	0.750285	0.0636758	0.86502
	CD40LG	959	-0.0309339	0.750435	-0.0169795	0.885493
	STK3	6788	0.0825912	0.751312	0.109079	0.68809
	VIP	7432	-0.14632	0.752728	-0.302446	0.495616
	S100A14	57402	0.0335653	0.753104	0.0332576	0.776515
	BTK	695	-0.063665	0.75358	0.0858475	0.684292
	ELMO1	9844	0.0767036	0.755453	0.209287	0.349975
	ATPIF1	93974	0.0694185	0.755758	0.131205	0.545244
	ADRA1A	148	0.0601803	0.756082	0.0101384	0.968719
	PIK3CG	5294	-0.0290078	0.757148	-0.00403863	0.974365
	OSR1	130497	-0.0390644	0.757264	-0.0268052	0.856296
	GAPDH	2597	-0.0372125	0.757406	0.0131932	0.930831
	ZNF622	90441	0.0407336	0.759065	-0.11998	0.312709
	SMNDC1	10285	-0.102301	0.760072	-0.319351	0.280179
	GJB6	10804	-0.0562123	0.760681	0.090345	0.627131
	SHF	90525	0.0259086	0.762564	0.016384	0.871875
	CYR61	3491	-0.0926837	0.764712	-0.258139	0.356798
	ATOH1	474	-0.0342103	0.765868	-0.0418503	0.72845
	NEURL	9148	-0.0337191	0.766086	0.0532226	0.641808
	PSMD2	5708	0.0902703	0.768687	0.00373544	0.99338
	SERPINE1	5054	-0.035863	0.769083	-0.0178546	0.905045
	VNN1	8876	0.156905	0.771048	-0.0101072	0.98895
	INSL6	11172	0.0548997	0.772537	0.0470735	0.825417
	DFFB	1677	-0.0391565	0.775492	-0.0408743	0.783287
	GAS6	2621	-0.0516063	0.776679	-0.102848	0.555376
	PAFAH2	5051	0.0456379	0.778143	-0.0195391	0.921587
	ALB	213	-0.0504138	0.77845	-0.0442905	0.824985
	APBB1	322	0.0777776	0.779337	0.355924	0.124583
	PROP1	5626	-0.27503	0.780853	0.324238	0.756856
	NEUROD1	4760	-0.0425616	0.780857	0.0390302	0.818346
	PSMB8	5696	-0.0451973	0.782845	-0.0056786	0.97951
	GCLM	2730	-0.0917036	0.783266	-0.246453	0.414824
	ITM2C	81618	-0.082168	0.784956	0.0193951	0.959493
	MT3	4504	-0.265563	0.789107	-0.313427	0.766042
	LTA	4049	-0.0393425	0.789623	0.136206	0.285114
	POU3F4	5456	-0.0343958	0.793265	-0.0170045	0.913964
	TNFSF15	9966	0.0272529	0.793854	0.0542408	0.58823
	TXNDC5	81567	0.0700343	0.798418	-0.0387717	0.905914
	TFAP2D	83741	-0.0285347	0.801701	0.0206331	0.874352
	TMEM102	284114	-0.100661	0.804134	0.337787	0.33766
	PDGFRB	5159	0.0215026	0.809316	0.0243169	0.797204
	SMAD1	4086	-0.0739969	0.810223	-0.215207	0.43229
	PF4	5196	-0.0488733	0.810385	-0.0334952	0.887013
	GPR65	8477	0.0214116	0.810491	-0.0157026	0.877289
	MDM4	4194	0.0642432	0.810893	-0.144295	0.564904
	NCF2	4688	-0.0269611	0.813586	-0.0143142	0.915058
	KDR	3791	-0.0261612	0.814887	-0.033368	0.774146
	RET	5979	-0.0207356	0.816233	-0.0246826	0.792836
	RHOT2	89941	-0.0871697	0.816274	0.0512384	0.907612
	NLE1	54475	0.0572115	0.817479	0.19493	0.363397
	S100A9	6280	0.0389011	0.818094	0.0571833	0.737653
	PSME2	5721	0.0388895	0.818239	0.0388882	0.832134
	SPTAN1	6709	0.0943631	0.820511	0.36169	0.302615
	TNFRSF1B	7133	-0.0217982	0.820972	-0.0400028	0.670006
	COL4A3	1285	0.172637	0.821228	0.543088	0.417946
	TNFSF10	8743	-0.0207747	0.821228	0.00147807	0.990079
	RAF1	5894	-0.0378919	0.821605	-0.0814471	0.607547
	SEMA5A	9037	-0.0317877	0.823732	-0.0224974	0.890799
	SULF1	23213	-0.0961578	0.824568	-0.171216	0.687498
	LCN2	3934	0.0463029	0.824929	0.0632924	0.76854
	MAPK8	5599	0.0269103	0.825727	-0.0150133	0.916153
	ANKRD13C	81573	0.076803	0.826321	-0.00734818	0.986899
	ARHGEF16	27237	0.0784199	0.827123	0.274725	0.374967
	CCK	885	-0.0258285	0.828851	-0.0211527	0.874565
	CARD9	64170	-0.0272499	0.83062	0.0275595	0.841657
	PEG10	23089	0.0639678	0.830972	-0.104273	0.724786
	CLSPN	63967	0.0659783	0.833262	-0.114148	0.710146
	MAGEH1	28986	-0.0399584	0.837949	0.0246955	0.912427
	MAPK9	5601	0.0644173	0.838768	-0.0519046	0.883433
	BMP2	650	-0.0383182	0.839546	-0.232904	0.119035
	NCF1	653361	-0.0521834	0.839553	0.0926273	0.712299
	MAPK1	5594	-0.0449016	0.840854	0.0165237	0.950482
	IFNA2	3440	-0.0165484	0.844758	0.013903	0.882541
	PRAMEF8	391002	0.0189974	0.84539	0.0599199	0.482989
	ARHGEF6	9459	-0.041202	0.845391	-0.151879	0.399731
	FOXB1	27023	-0.339954	0.846491	-0.432963	0.813258
	ZNF205	7755	-0.228644	0.847385	-0.246811	0.846539
	ALOX12	239	0.0825707	0.84741	-0.144293	0.730348
	PPP2R1A	5518	-0.0547257	0.847624	0.062184	0.83694
	TRAF2	7186	-0.0559898	0.848337	-0.347461	0.13132
	PSMA1	5682	0.0454541	0.850924	-0.0302311	0.912494
	PLSCR3	57048	-0.0681272	0.851229	0.12499	0.722302
	C1QBP	708	0.0515055	0.852835	-0.112116	0.669726
	THEM4	117145	-0.0543564	0.853219	-0.280285	0.233269
	CIDEA	1149	-0.0259966	0.854906	-0.071373	0.577762
	SERINC3	10955	0.0464849	0.856153	0.115189	0.6261
	CARD14	79092	0.0264231	0.856195	0.0557978	0.687217
	GIMAP5	55340	0.0255259	0.856754	0.0284909	0.849838
	PSMD13	5719	-0.0308763	0.861135	-0.17177	0.217553
	GCG	2641	0.0199111	0.862669	0.0350454	0.755751
	RPS6KA2	6196	0.0351698	0.866653	0.188812	0.254627
	NUPR1	26471	0.0227633	0.866867	0.072226	0.543048
	POU4F1	780529	0.0159715	0.871023	0.0189269	0.854234
	SLC25A6	293	0.0248269	0.871832	-0.0180983	0.91507
	ITGA6	3655	-0.0496398	0.873238	-0.138901	0.617499
	IL12B	3593	-0.0246309	0.874353	-0.0226795	0.893179
	RRN3	653390	-0.0215262	0.875166	0.003899	0.981314
	PSMB3	5691	-0.0301916	0.876096	0.0533645	0.777323
	GFRAL	389400	0.0170741	0.876282	-0.0283802	0.793148
	MKL1	57591	0.0676245	0.876747	0.300085	0.401703
	ISL1	3670	-0.0358992	0.8773	-0.141864	0.465558
	VIM	7431	0.0505694	0.87895	0.121668	0.690259
	FKSG2	59347	0.13255	0.879123	-0.0764723	0.937645
	HPN	3249	-0.022462	0.879301	-0.0762674	0.548429
	CNTFR	1271	-0.0143897	0.880122	-0.0502806	0.538138
	RAMP2	10266	-0.0168598	0.880401	0.0589686	0.53816
	LGALS1	3956	0.0172667	0.881794	0.0526873	0.605593
	BIRC2	329	0.0820722	0.884261	-0.338873	0.467129
	MAD2L1	4085	0.0811177	0.885773	-0.144665	0.791362
	DNM2	1785	-0.0468116	0.886393	0.270513	0.28708
	CTLA4	1493	-0.0146741	0.886552	0.00908747	0.936475
	POLB	5423	0.0602298	0.887309	-0.248544	0.480298
	ADAMTS20	80070	0.0142655	0.888675	-0.00485068	0.96676
	TPX2	22974	0.0489167	0.889484	-0.00173079	0.996545
	VDAC2	7417	0.0325156	0.890302	-0.0941841	0.65335
	RPS3	6188	0.0204818	0.891326	-0.0425575	0.765036
	FAM3B	54097	-0.0285	0.89243	-0.110373	0.535216
	ALX3	257	-0.0184168	0.893752	0.0132439	0.930631
	ALX4	60529	-0.0426008	0.895703	-0.0363184	0.91731
	CXCR4	7852	-0.0435337	0.896741	0.374533	0.130952
	CLEC5A	23601	-0.012137	0.897694	-0.0403335	0.625995
	CHIA	27159	-0.0231896	0.898973	-0.110184	0.45967
	BCL2L10	10017	-0.0244905	0.899603	-0.066495	0.705749
	SYCP2	10388	0.0156888	0.899936	0.0194586	0.880924
	P4HB	5034	0.0224599	0.900204	0.0357072	0.841903
	ZNF443	10224	-0.0280677	0.901811	-0.203791	0.233725
	HTRA2	27429	0.0313788	0.903904	0.0783672	0.743687
	GRK1	6011	-0.012662	0.906075	-0.053053	0.555292
	PSMC4	5704	-0.0205676	0.9063	-0.0232515	0.899634
	BMP5	653	0.0221857	0.906618	-0.0193123	0.924462
	BIRC8	112401	-0.0140941	0.906639	-0.0379916	0.72758
	FAM32A	26017	-0.0322213	0.907005	-0.300063	0.137485
	PEG3	5178	0.0275814	0.907955	0.129382	0.507797
	RYR2	6262	-0.0196292	0.909163	-0.0753903	0.608745
	MAPT	4137	-0.0240725	0.909656	0.031051	0.888141
	NACA	4666	0.023428	0.909656	0.0377151	0.855539
	PSMA5	5686	-0.0376113	0.910186	-0.147091	0.605442
	COMP	1311	-0.0177094	0.910412	-0.112687	0.357691
	CD38	952	-0.0137667	0.910808	0.041579	0.70583
	LGALS12	85329	0.0130582	0.911912	0.0498395	0.6261
	MAGED1	9500	-0.0260174	0.91233	-0.0468366	0.841466
	WNK3	65267	0.0115634	0.912891	-0.0145858	0.895084
	ADIPOQ	9370	0.0126493	0.913249	-0.0401645	0.699707
	SKIL	6498	0.0463049	0.914195	0.0394307	0.932394
	IFI6	2537	0.0406022	0.914595	0.00430475	0.992744
	IL17A	3605	-0.0159157	0.916211	0.0374241	0.794334
	PARK7	11315	0.0276535	0.916549	0.0182212	0.949696
	NOS1AP	9722	0.021981	0.917125	0.0213637	0.924553
	AQP1	358	-0.015436	0.917673	-0.0112412	0.944362
	PRLR	5618	-0.0117361	0.918881	0.00543446	0.966046
	SCIN	85477	-0.0118677	0.920819	-0.0134517	0.913964
	NOX5	79400	-0.0124971	0.921615	0.00161213	0.991375
	FABP1	2168	0.00940542	0.923351	-0.0136799	0.891538
	PSMA7	5688	0.359367	0.923365	-2.08165	0.486021
	C3orf38	285237	-0.0267675	0.923652	-0.158905	0.475364
	DEDD2	162989	0.0364972	0.924413	0.214298	0.486772
	EPB41L3	23136	-0.0329666	0.92481	0.038929	0.914971
	EYA1	2138	0.0117646	0.92946	0.0269565	0.83075
	HCLS1	3059	0.0216839	0.929676	0.111561	0.578942
	GCM2	9247	-0.01549	0.930996	-0.0634839	0.679351
	GHRL	51738	-0.0120874	0.931746	-0.060337	0.603734
	CASP10	843	-0.0128586	0.932264	0.0880816	0.45209
	GATA6	2627	-0.0186346	0.932461	0.0518971	0.797238
	TEK	7010	-0.00826834	0.934493	-0.0238134	0.795724
	PCSK9	255738	-0.0386833	0.934649	-0.220786	0.560452
	TNFSF14	8740	0.0169768	0.936303	0.0274155	0.898408
	PRKRA	8575	0.0290542	0.936595	-0.0930328	0.777737
	TNFSF9	8744	0.0170705	0.936634	0.192221	0.209634
	MAP2K7	5609	0.0203816	0.938007	0.0323564	0.902991
	APOH	350	-0.00945488	0.939383	0.052492	0.602607
	CLC	1178	-0.00917073	0.940135	-0.0015349	0.991237
	PAK6	56924	-0.0222868	0.941631	0.14238	0.554946
	TMBIM4	51643	0.0246968	0.944377	-0.154365	0.584361
	LTF	4057	0.0109815	0.945482	0.0138369	0.932749
	FIS1	51024	-0.0176252	0.946002	0.16108	0.408479
	FAS	355	-0.0323877	0.946135	-0.278427	0.443197
	ACSL5	51703	0.011219	0.948513	0.0577475	0.690466
	MAEL	84944	-0.0179661	0.948797	-0.171694	0.40874
	PDE3A	5139	-0.00603841	0.950237	0.00128911	0.990246
	CDH1	999	0.0470424	0.952889	0.556163	0.33515
	CAPN3	825	0.00733364	0.95447	-0.0258948	0.823754
	BOK	666	-0.0206953	0.954635	0.0929183	0.768256
	KIAA1324	57535	-0.00771605	0.956453	-0.0312382	0.801938
	LGALS14	56891	-0.0091806	0.956682	0.104062	0.398258
	HIPK3	10114	0.00581633	0.960505	-0.0439959	0.638403
	PROC	5624	0.00588978	0.961479	0.0295318	0.775883
	IFNB1	3456	0.00570669	0.961617	0.0219544	0.835846
	ARHGAP10	79658	-0.00991967	0.962475	-0.0608816	0.723039
	DAPK2	23604	0.12715	0.962589	-1.20695	0.554946
	UNC13B	10497	0.00942554	0.966181	0.0463332	0.806212
	UBD	10537	-0.00756403	0.966588	-0.0366365	0.811615
	TGFB2	7042	-0.010684	0.96786	-0.0257508	0.91664
	RAPSN	5913	-0.0219784	0.968348	-0.146062	0.740946
	RARB	5915	0.00563787	0.969317	0.00425225	0.977268
	PSMB7	5695	-0.00851445	0.969729	-0.149021	0.317732
	PKP1	5317	-0.00414346	0.969878	0.0310063	0.716657
	SLC40A1	30061	-0.00497736	0.970826	-0.00211615	0.987503
	NME6	10201	-0.00775095	0.970847	-0.015323	0.938665
	KLF4	9314	-0.00908427	0.973058	-0.178052	0.313123
	IL2RB	3560	0.0138028	0.97487	-0.0662855	0.858975
	PHLDA3	23612	-0.0071105	0.976037	0.113156	0.488457
	AGTR2	186	0.00384746	0.976567	0.044436	0.645485
	IL19	29949	-0.00457775	0.976763	-0.0316816	0.80349
	NTRK1	4914	-0.0144234	0.976824	0.391206	0.209163
	CASP12	120329	0.0040323	0.97714	0.0616329	0.531379
	CD248	57124	-0.0119124	0.977473	0.0459844	0.903437
	PAX2	5076	0.00288205	0.979643	0.00904179	0.929197
	CCL19	6363	-0.020524	0.98098	0.20461	0.757581
	IL12A	3592	0.00544148	0.98431	-0.261935	0.109435
	PDE1B	5153	0.00418188	0.985121	0.0190291	0.922364
	DAXX	1616	0.00290051	0.987106	-0.0400771	0.767619
	LRP1	4035	0.0019035	0.990609	0.0425904	0.713255
	TNFRSF10C	8794	0.00147388	0.990759	0.0106451	0.922364
	TNFSF18	8995	0.00185265	0.991222	0.0713978	0.522963
	MKNK1	8569	-0.00242772	0.993685	0.102482	0.642182
	EGR4	1961	-0.00345025	0.994848	0.222464	0.528163
	POR	5447	0.00332135	0.995425	0.107415	0.807708
	PRAMEF10	343071	0.00225221	0.99656	0.25062	0.499254
	CST3	1471	-0.00101323	0.998167	0.25256	0.409607
